# Supplementary material for: Unraveling the connection between gut microbiota and Alzheimer’s disease: a two-sample Mendelian randomization analysis
Source: Front Aging Neurosci. 2023 Oct 16;15:1273104. doi: 10.3389/fnagi.2023.1273104 (PMC10613649; doi:10.3389/fnagi.2023.1273104)
Supplement: Supplementary file 1 [file Data_Sheet_1.CSV]

id.exposure	SNP	effect_allele	other_allele	eaf	beta.exposure	se.exposure	pval.exposure	beta.outcome	se.outcome	pval.outcome	R2	F
ebi-a-GCST90016908	rs10841473	G	C	0.2704	-0.0583765	0.0123353	2.59E-06	-0.0111	0.0161	0.4921	0.001344614	24.69073021
ebi-a-GCST90016908	rs11655079	T	C	0.2495	-0.0560674	0.0124286	5.93E-06	0.0081	0.0158	0.606301	0.001177259	21.61402369
ebi-a-GCST90016908	rs11745923	G	T	0.3966	0.0563759	0.0115529	1.58E-06	0.0074	0.015	0.6192	0.00152116	27.93753538
ebi-a-GCST90016908	rs12049045	A	G	0.3817	0.0510452	0.0114325	8.63E-06	0.0131	0.0149	0.3804	0.001229876	22.58123274
ebi-a-GCST90016908	rs12899991	T	A	0.84	-0.0719923	0.0154661	4.03E-06	0.0085	0.0209	0.6849	0.001393161	25.58343139
ebi-a-GCST90016908	rs134366	A	G	0.9404	-0.111877	0.023501	1.50E-06	-0.0011	0.0311	0.9727	0.001403041	25.76512357
ebi-a-GCST90016908	rs1376754	G	A	0.4702	0.0509242	0.0112503	6.71E-06	0.0381	0.0147	0.00932911	0.001292031	23.72392038
ebi-a-GCST90016908	rs1515761	C	T	0.8668	-0.0762317	0.0169884	4.96E-06	-0.0071	0.0215	0.743	0.001341913	24.64106521
ebi-a-GCST90016908	rs182549	T	C	0.5089	-0.111489	0.012066	3.79E-20	-0.0282	0.016	0.0778001	0.006212929	114.6449811
ebi-a-GCST90016908	rs4945008	G	A	0.6998	-0.0540741	0.0121393	5.39E-06	-0.0177	0.0163	0.2789	0.001228551	22.55688216
ebi-a-GCST90016908	rs6660520	G	A	0.7853	-0.0711483	0.0134495	1.11E-07	-0.0022	0.0177	0.9033	0.001706973	31.35599768
ebi-a-GCST90016908	rs72767435	T	C	0.0676	-0.126352	0.0273626	2.57E-06	0.0127	0.0462	0.783401	0.002012534	36.98027013
ebi-a-GCST90016908	rs7322849	T	C	0.0964	0.0944467	0.0192976	6.21E-07	0.0295	0.0262	0.2605	0.001554021	28.54198832
ebi-a-GCST90016908	rs7700479	T	A	0.0795	-0.0769653	0.0173933	8.62E-06	-0.0317	0.0241	0.1891	0.000866984	15.91253999
ebi-a-GCST90016908	rs80083040	T	G	0.0517	0.155784	0.0348017	8.62E-06	-0.028	0.0487	0.565501	0.002379644	43.74200212
ebi-a-GCST90016908	rs857444	C	T	0.3608	0.0509553	0.011539	8.92E-06	0.0299	0.015	0.0459505	0.001197601	21.98793315
ebi-a-GCST90016908	rs961091	G	A	0.4334	0.0501255	0.011255	8.68E-06	0.0116	0.0146	0.427	0.001233994	22.6569332
ebi-a-GCST90016909	rs12977163	G	C	0.3678	0.0690234	0.0153829	7.14E-06	-0.0179	0.0155	0.2482	0.002215588	40.71966176
ebi-a-GCST90016909	rs140912403	C	T	0.0646	-0.160677	0.0317708	6.20E-07	0.0168	0.0311	0.5892	0.003120091	57.39531361
ebi-a-GCST90016909	rs17061716	G	C	0.1372	0.0927341	0.0207569	9.33E-06	0.0032	0.0209	0.8782	0.002035978	37.41194181
ebi-a-GCST90016909	rs34569731	G	A	0.665	-0.0705145	0.0157564	7.38E-06	-0.0072	0.0205	0.726999	0.002215406	40.71631671
ebi-a-GCST90016909	rs62285697	C	T	0.1998	0.0805256	0.0180912	9.76E-06	2.00E-04	0.0195	0.9932	0.002073442	38.10178774
ebi-a-GCST90016909	rs76784716	A	G	0.0716	0.133271	0.0267738	5.09E-07	9.00E-04	0.0287	0.9742	0.002361291	43.40383854
ebi-a-GCST90016909	rs7960664	A	G	0.8489	-0.0969489	0.0215149	8.84E-06	0.0071	0.0207	0.7331	0.00241122	44.3238195
ebi-a-GCST90016909	rs9813022	A	G	0.3022	-0.0751277	0.0153867	1.05E-06	-0.0044	0.0156	0.7758	0.002380431	43.75650403
ebi-a-GCST90016910	rs11110282	A	G	0.0676	-0.101189	0.0217379	4.85E-06	0.0327	0.0291	0.2607	0.00129076	23.70055221
ebi-a-GCST90016910	rs111552159	C	G	0.0636	0.128032	0.0286921	9.13E-06	1.00E-04	0.0365	0.9976	0.001952475	35.87453845
ebi-a-GCST90016910	rs11730038	G	A	0.2406	-0.0630747	0.0128717	1.96E-06	-0.0103	0.0178	0.5629	0.001453806	26.6987179
ebi-a-GCST90016910	rs12797734	T	C	0.2525	0.0572158	0.0126793	7.21E-06	-0.0147	0.0235	0.5315	0.001235761	22.68942599
ebi-a-GCST90016910	rs13068444	A	G	0.1928	0.0601035	0.0136407	9.53E-06	-0.0074	0.0184	0.6892	0.001124392	20.64230852
ebi-a-GCST90016910	rs1595463	C	A	0.4871	0.0476864	0.0108547	7.97E-06	-0.0043	0.015	0.7724	0.00113624	20.86006275
ebi-a-GCST90016910	rs1962325	G	C	0.6809	-0.0554219	0.0114789	1.38E-06	0.0029	0.0156	0.8518	0.001334759	24.50953033
ebi-a-GCST90016910	rs28564647	T	G	0.2058	-0.0613034	0.0137579	7.81E-06	-0.0242	0.0178	0.1735	0.001228498	22.555902
ebi-a-GCST90016910	rs2952251	G	A	0.7475	0.0598868	0.0123903	1.08E-06	0.0107	0.0162	0.5088	0.001353832	24.86022865
ebi-a-GCST90016910	rs34989881	A	G	0.0656	0.111056	0.0246039	6.55E-06	0.0316	0.0341	0.3542	0.001511996	27.76897413
ebi-a-GCST90016910	rs35344081	G	A	0.2406	0.0619529	0.0127066	1.01E-06	0.0022	0.0171	0.8983	0.001402554	25.75615379
ebi-a-GCST90016910	rs4028634	C	T	0.5746	-0.0520614	0.0109842	2.21E-06	0.012	0.0148	0.4185	0.001325027	24.33058719
ebi-a-GCST90016910	rs4459992	T	C	0.3201	0.0535854	0.0116362	4.30E-06	0.0103	0.0161	0.5226	0.001249838	22.94820762
ebi-a-GCST90016910	rs57872228	C	T	0.171	-0.0714773	0.0146647	9.22E-07	-0.0207	0.0194	0.2861	0.001448495	26.60102751
ebi-a-GCST90016910	rs694949	A	G	0.1223	-0.081146	0.0180042	7.60E-06	0.0066	0.0236	0.778099	0.001413633	25.95990628
ebi-a-GCST90016910	rs74352383	T	A	0.0944	-0.104496	0.0217083	1.53E-06	0.0111	0.0278	0.6889	0.001866972	34.30056536
ebi-a-GCST90016910	rs74663707	C	T	0.0726	0.0979154	0.0224074	8.46E-06	-0.0236	0.0356	0.5071	0.001291028	23.7054787
ebi-a-GCST90016910	rs7666190	A	C	0.9374	0.104044	0.0247934	8.47E-06	0.0068	0.0319	0.8305	0.001270467	23.327459
ebi-a-GCST90016910	rs76717940	T	A	0.0606	0.156331	0.0325945	1.07E-06	0.0619	0.0318	0.0516595	0.002782553	51.1688301
ebi-a-GCST90016910	rs77558518	A	G	0.0646	-0.107255	0.0222879	1.34E-06	0.0095	0.0328	0.772101	0.001390257	25.53001929
ebi-a-GCST90016910	rs78938557	T	C	0.0676	0.108007	0.0232858	1.07E-06	-0.0101	0.0305	0.7417	0.00147056	27.00684535
ebi-a-GCST90016910	rs9581006	T	C	0.9543	-0.225309	0.0467697	1.79E-06	0.0464	0.0376	0.2176	0.004427802	81.55815786
ebi-a-GCST90016911	rs11146701	A	G	0.4254	0.0473596	0.010541	7.08E-06	0.0133	0.0172	0.4405	0.001096501	20.12971325
ebi-a-GCST90016911	rs13291169	C	G	0.16	0.0689676	0.0148765	3.75E-06	0.0179	0.0195	0.3597	0.001278555	23.47616126
ebi-a-GCST90016911	rs17343978	A	C	0.2604	-0.0552057	0.0120278	8.36E-06	-0.023	0.0162	0.1552	0.001173912	21.55250784
ebi-a-GCST90016911	rs2032750	C	T	0.5487	0.0508393	0.0106807	1.92E-06	-0.0044	0.0147	0.767499	0.001280057	23.50377711
ebi-a-GCST90016911	rs2363574	T	C	0.9682	0.222741	0.0508055	9.93E-06	0.0674	0.0518	0.1938	0.00305508	56.19573135
ebi-a-GCST90016911	rs4916508	A	G	0.5646	0.0466729	0.0105312	8.47E-06	-0.0227	0.0148	0.1251	0.001070999	19.66102763
ebi-a-GCST90016911	rs55773148	G	A	0.0527	-0.121514	0.0236759	3.90E-07	-0.0125	0.0324	0.699	0.001474283	27.07531365
ebi-a-GCST90016911	rs62531359	T	G	0.1451	0.0655728	0.0149891	9.09E-06	-0.0048	0.0213	0.8209	0.001066744	19.58284017
ebi-a-GCST90016911	rs62575403	C	T	0.0437	0.140055	0.0311128	7.06E-06	-0.0231	0.0349	0.5077	0.001639468	30.11392667
ebi-a-GCST90016911	rs72706335	T	C	0.0656	-0.22241	0.0493458	7.66E-06	-0.0247	0.0351	0.483	0.006064225	111.8842437
ebi-a-GCST90016911	rs73975615	G	A	0.0109	-0.207018	0.0442633	1.22E-06	0.1109	0.0797	0.1642	0.000924087	16.96158341
ebi-a-GCST90016911	rs7546249	A	T	0.7545	0.0567113	0.0118386	1.55E-06	-0.0089	0.0161	0.5805	0.001191461	21.8750807
ebi-a-GCST90016911	rs7631304	G	A	0.17	-0.0645771	0.0132957	8.37E-07	-0.0052	0.0182	0.7739	0.001176831	21.60615294
ebi-a-GCST90016911	rs79585701	A	C	0.1292	0.0646823	0.0149628	9.99E-06	-0.0267	0.0198	0.1767	0.000941417	17.27996472
ebi-a-GCST90016911	rs929878	T	C	0.7555	0.0548532	0.012153	4.73E-06	-0.0042	0.0162	0.7956	0.001111597	20.40714553
ebi-a-GCST90016912	rs11128180	A	G	0.2237	0.0592944	0.0128769	3.67E-06	-0.0244	0.0176	0.1667	0.001221105	22.41999622
ebi-a-GCST90016912	rs12467854	G	C	0.2078	0.0641363	0.0131766	1.10E-06	0.0429	0.0173	0.01297	0.00135431	24.86902263
ebi-a-GCST90016912	rs1511453	A	G	0.0636	0.0923492	0.0199158	4.76E-06	-0.0375	0.0286	0.189	0.001015815	18.64696464
ebi-a-GCST90016912	rs1928341	G	A	0.5785	-0.0525581	0.0110408	2.02E-06	0.0107	0.0146	0.4624	0.001347132	24.73703632
ebi-a-GCST90016912	rs2321387	G	A	0.5298	-0.0494596	0.0109424	5.80E-06	0.0162	0.0143	0.257	0.001218781	22.37728407
ebi-a-GCST90016912	rs2367850	G	C	0.2207	0.064006	0.0130374	9.12E-07	-0.0184	0.0208	0.3777	0.001409219	25.87872022
ebi-a-GCST90016912	rs2613606	T	C	0.6064	0.0513106	0.0109091	2.20E-06	-0.0281	0.0144	0.0507002	0.001256778	23.07579051
ebi-a-GCST90016912	rs320161	G	A	0.7247	-0.0572286	0.01262	7.33E-06	-0.0035	0.0162	0.8304	0.001306835	23.99609666
ebi-a-GCST90016912	rs4033856	T	C	0.8708	-0.0832423	0.0167237	5.17E-07	0.0176	0.0222	0.4279	0.00155919	28.63707895
ebi-a-GCST90016912	rs6087811	T	G	0.0815	-0.0978177	0.0198522	7.44E-07	0.0132	0.0268	0.622801	0.001432523	26.30729594
ebi-a-GCST90016912	rs62395635	T	C	0.0706	0.109741	0.0236	2.94E-06	0.0438	0.0291	0.132	0.00158043	29.02779683
ebi-a-GCST90016912	rs72747231	C	G	0.0417	-0.137281	0.0290338	2.06E-06	0.0361	0.0354	0.3085	0.00150622	27.66272832
ebi-a-GCST90016912	rs75242906	C	T	0.0537	-0.121083	0.028075	9.27E-06	0.0404	0.0381	0.2894	0.001490045	27.36522581
ebi-a-GCST90016913	rs10209007	G	C	0.0795	0.0794173	0.0182427	9.89E-06	0.0292	0.0251	0.2461	0.000923105	16.9435421
ebi-a-GCST90016913	rs10774377	G	A	0.666	-0.052659	0.0113858	3.24E-06	0.0377	0.0166	0.0231201	0.001233661	22.65082257
ebi-a-GCST90016913	rs112334273	G	A	0.2455	0.0641008	0.0127404	3.81E-07	-0.0062	0.0183	0.7339	0.001522186	27.95639606
ebi-a-GCST90016913	rs13105690	C	T	0.7326	0.0529097	0.011818	8.78E-06	0.0087	0.0165	0.5983	0.001096804	20.13527089
ebi-a-GCST90016913	rs13179700	C	T	0.6451	-0.0511937	0.0109569	3.37E-06	-0.0034	0.0149	0.82	0.001200041	22.03279165
ebi-a-GCST90016913	rs13421739	C	G	0.0567	0.0888472	0.0179655	9.54E-06	-0.002	0.0277	0.9429	0.000844404	15.49777044
ebi-a-GCST90016913	rs1842454	G	A	0.2068	-0.0547202	0.0127338	8.72E-06	-0.003	0.017	0.859	0.000982333	18.03172965
ebi-a-GCST90016913	rs2273429	A	G	0.1074	-0.0724037	0.0153105	4.52E-06	0.0013	0.0222	0.9523	0.001005108	18.45021285
ebi-a-GCST90016913	rs6797343	T	G	0.826	-0.0592279	0.0134556	9.36E-06	0.0139	0.0186	0.4543	0.001008352	18.5098147
ebi-a-GCST90016913	rs6814436	C	T	0.8678	-0.0739995	0.0150815	9.65E-07	-0.0052	0.0205	0.801	0.001256431	23.06941808
ebi-a-GCST90016913	rs6815608	C	T	0.9155	-0.103803	0.0210883	4.02E-07	-0.0414	0.0327	0.206	0.001667112	30.62255716
ebi-a-GCST90016913	rs6934062	G	C	0.2843	0.0524406	0.0116115	6.53E-06	-0.0394	0.0163	0.0156801	0.001119111	20.54525051
ebi-a-GCST90016913	rs7269302	A	T	0.0706	-0.0963981	0.0212007	9.04E-06	-0.0639	0.0309	0.0388204	0.001219479	22.3901095
ebi-a-GCST90016913	rs72738886	T	C	0.0775	0.0866169	0.0190393	8.24E-06	0.0378	0.0251	0.1319	0.001072762	19.69343431
ebi-a-GCST90016913	rs72915163	T	C	0.2654	-0.0581025	0.0120557	1.34E-06	0.0115	0.0169	0.4983	0.00131635	24.17104938
ebi-a-GCST90016913	rs76860606	C	G	0.0716	0.0947036	0.0225117	7.53E-06	-0.0213	0.0392	0.5873	0.00119237	21.89178849
ebi-a-GCST90016913	rs992074	T	C	0.9652	-0.255639	0.0508787	8.78E-07	0.0409	0.0353	0.247	0.004390164	80.86182948
ebi-a-GCST90016914	rs11073596	G	T	0.66	-0.0510212	0.0114339	8.14E-06	0.0227	0.0163	0.1631	0.001168299	21.44933524
ebi-a-GCST90016914	rs11250875	T	C	0.2087	0.06075	0.0130939	4.83E-06	-0.0183	0.0175	0.2963	0.001218951	22.38040029
ebi-a-GCST90016914	rs11656361	A	C	0.1292	0.0773006	0.017553	8.02E-06	-0.0185	0.0288	0.521	0.001344549	24.6895373
ebi-a-GCST90016914	rs12974142	G	A	0.1083	0.0789796	0.0177205	8.51E-06	0.0322	0.025	0.1974	0.001204778	22.11987106
ebi-a-GCST90016914	rs13307134	T	C	0.7644	-0.0565686	0.0126265	7.80E-06	-0.0329	0.0176	0.0612097	0.001152595	21.1606812
ebi-a-GCST90016914	rs1397793	A	G	0.6143	0.0498855	0.0112446	9.77E-06	0.0045	0.0154	0.7715	0.001179258	21.65076393
ebi-a-GCST90016914	rs1816223	G	A	0.7893	0.0586265	0.0129006	4.84E-06	0.0037	0.0173	0.831	0.001143206	20.98810894
ebi-a-GCST90016914	rs2442778	A	G	0.9543	0.116408	0.0258545	9.03E-06	0.0843	0.0334	0.0116799	0.001181944	21.70013115
ebi-a-GCST90016914	rs3025411	A	G	0.1044	0.0926543	0.0209468	8.27E-06	0.0192	0.0328	0.5592	0.001605372	29.48665244
ebi-a-GCST90016914	rs34739816	G	T	0.0815	0.0965017	0.0207666	3.88E-06	-0.0203	0.0287	0.4789	0.001394237	25.60322033
ebi-a-GCST90016914	rs67561917	A	G	0.1421	-0.0714367	0.0154113	5.39E-06	0.0284	0.0235	0.2273	0.001244238	22.84526396
ebi-a-GCST90016914	rs719099	A	G	0.1362	0.0778402	0.0155815	5.43E-07	-0.0461	0.0221	0.0374999	0.0014257	26.1818164
ebi-a-GCST90016914	rs76779974	C	G	0.1123	0.0774888	0.0171877	5.63E-06	-0.0254	0.0225	0.2586	0.001197165	21.97991681
ebi-a-GCST90016914	rs80046645	C	G	0.0408	0.25584	0.0561995	4.66E-06	0.0164	0.0366	0.6538	0.00512314	94.4319288
ebi-a-GCST90016914	rs8010111	A	G	0.9354	0.103377	0.0229286	6.90E-06	0.0431	0.0292	0.1395	0.00129154	23.71488201
ebi-a-GCST90016915	rs1035691	G	A	0.662	0.055176	0.0121602	9.65E-06	-0.0065	0.0148	0.6615	0.001362401	25.0178029
ebi-a-GCST90016915	rs11599763	C	T	0.6103	0.0544219	0.0117397	3.94E-06	0.0082	0.0152	0.5916	0.001408806	25.87113057
ebi-a-GCST90016915	rs16851319	G	C	0.1869	-0.0705516	0.0150849	5.68E-06	0.0201	0.0216	0.3518	0.001512854	27.78474931
ebi-a-GCST90016915	rs17084793	G	A	0.161	-0.0710762	0.015953	5.69E-06	-0.0299	0.0196	0.1271	0.001364791	25.06174626
ebi-a-GCST90016915	rs17791387	A	G	0.1412	-0.0735881	0.0154246	1.60E-06	-0.0471	0.0188	0.0124899	0.001313324	24.11540836
ebi-a-GCST90016915	rs2692012	G	A	0.9364	-0.110335	0.0253336	3.14E-06	-0.0066	0.0303	0.8277	0.001450024	26.62914839
ebi-a-GCST90016915	rs2838334	G	A	0.3231	0.0561722	0.0124124	5.45E-06	0.0079	0.0155	0.609901	0.001380176	25.34463959
ebi-a-GCST90016915	rs3935584	C	T	0.496	-0.0523484	0.011566	7.50E-06	-0.0057	0.0142	0.6883	0.00137009	25.15917708
ebi-a-GCST90016915	rs4506934	C	T	0.1123	-0.0936514	0.02012	3.59E-06	-0.0448	0.0252	0.0751502	0.001748657	32.12303604
ebi-a-GCST90016915	rs55744759	A	G	0.1163	-0.0779693	0.0170738	7.31E-06	0.0232	0.0221	0.2928	0.001249574	22.94334979
ebi-a-GCST90016915	rs6058181	C	T	0.1233	0.0825716	0.0165958	3.40E-07	0.0402	0.0216	0.0628203	0.001474027	27.07061245
ebi-a-GCST90016915	rs62020470	A	G	0.2594	-0.0585411	0.0129358	4.85E-06	0.0098	0.0158	0.5343	0.001316756	24.17851578
ebi-a-GCST90016915	rs9928243	C	A	0.4254	-0.0538457	0.0117718	5.02E-06	-0.0259	0.0145	0.0732605	0.001417409	26.02933874
ebi-a-GCST90016916	rs1074800	G	A	0.6014	-0.0492438	0.010887	6.15E-06	-0.0042	0.0153	0.7858	0.001162609	21.34474685
ebi-a-GCST90016916	rs10781552	C	T	0.3121	-0.0552212	0.0116074	2.33E-06	0.0054	0.0155	0.730299	0.001309365	24.04261736
ebi-a-GCST90016916	rs17530232	A	G	0.0765	0.10305	0.0224648	2.79E-06	-0.0593	0.0362	0.1015	0.00150046	27.55677701
ebi-a-GCST90016916	rs1884466	C	T	0.4513	-0.0475363	0.0106939	9.53E-06	-0.0209	0.0148	0.1566	0.001119131	20.54562292
ebi-a-GCST90016916	rs2300774	A	G	0.5924	-0.0524152	0.0106784	8.95E-07	0.0128	0.0145	0.3781	0.001326764	24.36252359
ebi-a-GCST90016916	rs290833	T	G	0.3688	-0.0497374	0.0111376	8.03E-06	0.0252	0.0155	0.1055	0.001151739	21.14494241
ebi-a-GCST90016916	rs35161940	T	C	0.1272	-0.0806041	0.0167641	1.85E-06	0.0356	0.0224	0.1125	0.001442601	26.49262823
ebi-a-GCST90016916	rs4078432	T	C	0.8191	0.0608929	0.0133764	4.23E-06	0.0059	0.0184	0.748201	0.001098851	20.17289646
ebi-a-GCST90016916	rs56970041	T	G	0.1113	0.0724145	0.0164471	5.40E-06	0.064	0.023	0.00551798	0.001037365	19.04294604
ebi-a-GCST90016916	rs62504403	C	T	0.2356	0.0681159	0.0127883	1.12E-07	-0.0168	0.0184	0.3607	0.001671179	30.69738054
ebi-a-GCST90016916	rs7234058	T	C	0.0974	-0.0945759	0.0194091	9.12E-07	-0.042	0.0259	0.1056	0.001572698	28.88555839
ebi-a-GCST90016916	rs7826267	G	T	0.9254	0.0839071	0.0199131	9.28E-06	-0.0354	0.0309	0.2519	0.000972066	17.84309047
ebi-a-GCST90016916	rs8003149	C	T	0.2823	0.0538798	0.0116888	4.08E-06	0.0031	0.016	0.8441	0.001176348	21.59727312
ebi-a-GCST90016917	rs11181912	G	A	0.3449	-0.0579153	0.0118796	9.95E-07	-0.0112	0.0152	0.4601	0.001515715	27.83736631
ebi-a-GCST90016917	rs12404135	A	G	0.1173	-0.0788843	0.0172415	8.89E-06	0.018	0.0204	0.3765	0.001288612	23.66106306
ebi-a-GCST90016917	rs6469506	T	A	0.3907	0.0541424	0.0116333	3.29E-06	-0.0146	0.0146	0.3165	0.00139566	25.62938059
ebi-a-GCST90016917	rs6706173	A	C	0.1501	0.074251	0.0146392	1.99E-07	-0.0462	0.0194	0.0172401	0.001406641	25.83130967
ebi-a-GCST90016917	rs75101789	C	T	0.1561	0.0729012	0.0163003	8.79E-06	-0.0091	0.021	0.664599	0.00140021	25.71305851
ebi-a-GCST90016917	rs79795896	A	G	0.0537	-0.15921	0.0351373	7.92E-06	0.0111	0.0346	0.7472	0.002576166	47.36374483
ebi-a-GCST90016917	rs9494710	C	T	0.3757	-0.0549673	0.0120924	4.55E-06	-0.013	0.0166	0.4352	0.001417338	26.02802903
ebi-a-GCST90016917	rs9973122	A	T	0.8579	-0.0740614	0.0162596	6.77E-06	0.0197	0.022	0.3702	0.001337348	24.55713718
ebi-a-GCST90016918	rs1002941	A	G	0.7207	-0.105025	0.0233484	8.15E-06	0.0012	0.0167	0.9447	0.004440592	81.79478615
ebi-a-GCST90016918	rs11770843	C	T	0.2594	0.109431	0.0234879	1.91E-06	0.01	0.0162	0.5345	0.004601129	84.76552096
ebi-a-GCST90016918	rs17114848	G	A	0.1093	0.152377	0.0324332	4.06E-06	0.0084	0.0231	0.7153	0.004520854	83.27991044
ebi-a-GCST90016918	rs2031282	A	G	0.17	0.122368	0.0270329	4.38E-06	0.0228	0.0193	0.236	0.004225642	77.81866268
ebi-a-GCST90016918	rs2731834	G	C	0.7763	-0.109438	0.023693	4.24E-06	0.0133	0.0164	0.4192	0.004159699	76.59918194
ebi-a-GCST90016918	rs2825714	A	G	0.1571	-0.13741	0.0289246	1.72E-06	0.0137	0.0208	0.5091	0.005000563	92.16118436
ebi-a-GCST90016918	rs62570196	C	T	0.0686	-0.21635	0.0439866	1.08E-06	0.0312	0.0291	0.283	0.005981418	110.3472741
ebi-a-GCST90016918	rs72640280	A	G	0.0537	0.220207	0.0486196	5.18E-06	-0.0021	0.0316	0.9461	0.00492828	90.82239428
ebi-a-GCST90016918	rs73113483	T	A	0.1233	-0.131217	0.0288713	8.66E-06	0.0539	0.0215	0.0124	0.003722411	68.51661432
ebi-a-GCST90016918	rs77599476	A	G	0.0656	0.230292	0.0480168	1.86E-06	-0.0731	0.0327	0.02548	0.006501662	120.0077218
ebi-a-GCST90016919	rs10148250	A	G	0.5437	-0.0861928	0.0193381	8.67E-06	-0.0014	0.0166	0.9321	0.003686224	67.84808729
ebi-a-GCST90016919	rs10738747	A	G	0.504	-0.0814624	0.0184409	9.96E-06	0.0172	0.0151	0.2532	0.003317849	61.04525299
ebi-a-GCST90016919	rs11150282	T	C	0.3211	0.0989487	0.0196972	6.03E-07	-0.0013	0.0154	0.9317	0.004268707	78.6151247
ebi-a-GCST90016919	rs113884518	T	C	0.0487	-0.205352	0.0454982	8.06E-06	0.0224	0.0334	0.502	0.003907278	71.9327277
ebi-a-GCST90016919	rs1221147	A	T	0.8439	-0.123968	0.0278958	7.11E-06	-0.0173	0.022	0.4307	0.004048956	74.55161437
ebi-a-GCST90016919	rs16851659	G	C	0.3887	-0.0896103	0.0186432	1.27E-06	-0.0149	0.0144	0.3006	0.003816056	70.24691002
ebi-a-GCST90016919	rs28678345	T	C	0.0467	0.214848	0.0470878	6.69E-06	0.0542	0.0316	0.0865805	0.004109974	75.67974941
ebi-a-GCST90016919	rs367480	A	G	0.5726	0.083758	0.0185796	8.20E-06	-0.0072	0.0145	0.6187	0.003433748	63.18503739
ebi-a-GCST90016919	rs4129395	G	A	0.4264	0.0896187	0.0185106	1.48E-06	-0.0011	0.0144	0.937	0.003928743	72.32945191
ebi-a-GCST90016919	rs73074665	A	T	0.0855	0.166216	0.0355728	2.87E-06	0.0093	0.0276	0.735201	0.004320415	79.57155397
ebi-a-GCST90016919	rs789069	A	C	0.172	-0.103539	0.0234287	6.85E-06	-0.0031	0.0182	0.866	0.003053491	56.16643037
ebi-a-GCST90016919	rs79790072	T	C	0.0567	0.226722	0.0487841	3.29E-06	-0.002	0.0347	0.9552	0.005498576	101.3903859
ebi-a-GCST90016919	rs9864379	T	C	0.1133	-0.159735	0.0292553	5.36E-08	-0.0257	0.0235	0.2744	0.005126687	94.49764233
ebi-a-GCST90016920	rs10202904	G	T	0.5328	0.121754	0.0235357	3.01E-07	0.0236	0.0144	0.1007	0.007380122	136.3428985
ebi-a-GCST90016920	rs10424197	A	G	0.675	0.111274	0.0247517	9.28E-06	0.0033	0.0156	0.8319	0.00543256	100.166445
ebi-a-GCST90016920	rs11018665	A	T	0.341	0.111465	0.0250516	6.52E-06	0.0085	0.0153	0.5774	0.005584018	102.9747397
ebi-a-GCST90016920	rs12825290	C	G	0.0606	-0.216781	0.0493496	6.08E-06	0.0775	0.0303	0.0106299	0.005350515	98.64555322
ebi-a-GCST90016920	rs4257531	G	A	0.1143	0.164498	0.0364959	7.44E-06	-0.0091	0.0237	0.7012	0.005478783	101.0234116
ebi-a-GCST90016920	rs6508769	C	T	0.835	-0.153519	0.0344519	8.23E-06	0.0262	0.0211	0.2141	0.006494185	119.8688217
ebi-a-GCST90016920	rs6776814	T	C	0.0895	-0.199566	0.0411825	1.63E-06	-0.012	0.024	0.6157	0.006490917	119.8081089
ebi-a-GCST90016920	rs73068003	G	T	0.1223	-0.15814	0.0351803	8.45E-06	0.0157	0.0217	0.4703	0.005368909	98.9864975
ebi-a-GCST90016920	rs73457410	A	G	0.0666	0.21534	0.0436695	1.41E-06	0.0142	0.0274	0.604399	0.005765294	106.3370206
ebi-a-GCST90016920	rs75208022	C	T	0.0765	-0.227245	0.048763	5.92E-06	0.0401	0.0285	0.1602	0.007296541	134.7874436
ebi-a-GCST90016920	rs894996	C	A	0.0716	0.216999	0.0449076	1.88E-06	-0.0058	0.027	0.8299	0.006260278	115.5241903
ebi-a-GCST90016921	rs10108398	G	A	0.2913	0.0769142	0.0153953	1.09E-06	0.0105	0.0164	0.5223	0.002442564	44.90141482
ebi-a-GCST90016921	rs11890098	A	G	0.2555	0.074438	0.0153389	9.57E-07	-0.0056	0.0168	0.7396	0.002108021	38.73855625
ebi-a-GCST90016921	rs12566890	T	G	0.0954	-0.101147	0.0230978	3.65E-06	0.0071	0.0281	0.8009	0.001765798	32.43847946
ebi-a-GCST90016921	rs17214486	C	A	0.4016	0.06099	0.0135623	6.61E-06	-0.022	0.0147	0.1336	0.001787856	32.84442557
ebi-a-GCST90016921	rs2464826	A	C	0.1262	0.0944239	0.0211806	8.39E-06	0.0199	0.0221	0.3679	0.00196637	36.1303403
ebi-a-GCST90016921	rs28537087	G	A	0.164	0.0820873	0.0188312	8.07E-06	-0.0188	0.0219	0.3899	0.001847703	33.94589169
ebi-a-GCST90016921	rs3768491	G	A	0.7137	0.0681052	0.0149061	4.23E-06	0.001	0.016	0.9508	0.001895517	34.82599615
ebi-a-GCST90016921	rs4885016	C	T	0.8429	0.0819606	0.0181628	7.27E-06	0.0102	0.0202	0.6126	0.001779068	32.68268953
ebi-a-GCST90016921	rs6043847	T	C	0.0696	-0.114937	0.0248606	4.55E-06	-0.012	0.0286	0.6757	0.001710916	31.4285466
ebi-a-GCST90016921	rs72901605	T	C	0.1859	-0.0841852	0.0178119	3.26E-06	0.0398	0.0186	0.0323497	0.002145155	39.42241579
ebi-a-GCST90016921	rs74603314	T	C	0.0457	0.221639	0.0462918	1.56E-06	0.0113	0.0335	0.7364	0.00428473	78.91149744
ebi-a-GCST90016921	rs78169027	A	G	0.1083	-0.108283	0.0237289	5.88E-06	-0.0107	0.0254	0.671901	0.002264633	41.62309585
ebi-a-GCST90016922	rs1135612	G	A	0.2445	0.0529785	0.0119177	9.26E-06	0.0113	0.0168	0.4992	0.001036914	19.03466208
ebi-a-GCST90016922	rs13086907	G	A	0.1998	0.0625312	0.0131735	1.95E-06	0.0019	0.0181	0.9152	0.00125031	22.95687996
ebi-a-GCST90016922	rs1447205	C	G	0.6382	0.0502053	0.0108382	2.93E-06	-0.0271	0.0152	0.0750101	0.001164004	21.37038147
ebi-a-GCST90016922	rs1643968	T	C	0.2803	-0.0565284	0.0112298	4.15E-07	-0.0173	0.0158	0.2742	0.001289253	23.67283262
ebi-a-GCST90016922	rs1649999	A	G	0.0974	0.0748989	0.0166458	7.58E-06	0.0323	0.0233	0.1662	0.000986359	18.10571629
ebi-a-GCST90016922	rs2834062	A	G	0.3648	0.0489057	0.0108842	8.44E-06	-0.008	0.0154	0.6045	0.001108445	20.34922626
ebi-a-GCST90016922	rs4463806	C	T	0.7962	0.0543966	0.0129365	7.81E-06	0.0141	0.0171	0.4074	0.000960284	17.62662132
ebi-a-GCST90016922	rs4722181	T	G	0.4761	0.0501306	0.0105798	2.00E-06	-0.0015	0.0142	0.9159	0.001253668	23.01861301
ebi-a-GCST90016922	rs60274479	T	C	0.2227	-0.0659623	0.0134137	1.16E-06	0.0354	0.0191	0.0640693	0.001506366	27.66541117
ebi-a-GCST90016922	rs61249479	A	C	0.0875	0.0777075	0.0168628	2.95E-06	-0.0051	0.0248	0.8389	0.000964266	17.69977484
ebi-a-GCST90016922	rs71405394	G	A	0.0517	-0.114178	0.02405	2.17E-06	-0.0287	0.033	0.3842	0.001278295	23.47138041
ebi-a-GCST90016922	rs73232831	G	A	0.0636	-0.151829	0.0314932	1.87E-06	-0.0114	0.034	0.738599	0.002745731	50.48984575
ebi-a-GCST90016922	rs9423647	G	A	0.5149	0.047817	0.0105282	6.06E-06	-0.0045	0.0144	0.7563	0.001142218	20.96993689
ebi-a-GCST90016923	rs11184341	C	G	0.7217	-0.0655342	0.0142231	4.13E-06	-0.0058	0.0156	0.7119	0.001725186	31.69113299
ebi-a-GCST90016923	rs111862613	T	C	0.166	0.090699	0.0196746	3.74E-06	0.0189	0.03	0.529	0.002277766	41.86503416
ebi-a-GCST90016923	rs117107102	A	G	0.0447	0.204683	0.0431572	2.92E-06	-0.0189	0.0401	0.637901	0.003578004	65.84904888
ebi-a-GCST90016923	rs11729256	T	C	0.2386	0.0749798	0.0150177	6.73E-07	0.0207	0.0169	0.2202	0.002042687	37.53547069
ebi-a-GCST90016923	rs12908520	G	A	0.4563	0.0618926	0.0130946	2.17E-06	0.0138	0.0145	0.3391	0.001900716	34.92170794
ebi-a-GCST90016923	rs2602429	T	C	0.7783	-0.0746844	0.0156194	2.58E-06	0.0122	0.0187	0.5141	0.001924875	35.36643207
ebi-a-GCST90016923	rs4242783	A	G	0.7127	-0.0689292	0.0147693	2.64E-06	-0.0164	0.0167	0.3241	0.001945713	35.75005059
ebi-a-GCST90016923	rs4936098	G	A	0.66	-0.0648843	0.0135928	1.12E-06	-0.0154	0.0153	0.3143	0.001889436	34.71406014
ebi-a-GCST90016923	rs61779207	G	A	0.1779	-0.0758309	0.0167762	6.72E-06	0.0616	0.0184	0.000827904	0.001681988	30.89627163
ebi-a-GCST90016923	rs74542928	T	C	0.0785	0.112164	0.0236422	1.63E-06	-0.0081	0.0247	0.744201	0.001820128	33.43837236
ebi-a-GCST90016923	rs9349825	A	G	0.2793	-0.0704036	0.0147128	2.54E-06	-0.0089	0.0161	0.5801	0.00199547	36.66609361
ebi-a-GCST90016923	rs941682	G	A	0.3111	-0.0631436	0.0143767	9.61E-06	-0.0059	0.0163	0.7185	0.001709011	31.39349633
ebi-a-GCST90016924	rs262812	T	C	0.2664	-0.065675	0.0142257	3.25E-06	0.0069	0.0172	0.6889	0.001685869	30.96766437
ebi-a-GCST90016924	rs2933324	G	A	0.7465	0.0662557	0.0140257	2.24E-06	-0.0191	0.0157	0.2249	0.001661438	30.5181629
ebi-a-GCST90016924	rs45497800	T	C	0.0825	-0.117863	0.0257351	5.86E-06	-0.0286	0.0325	0.3785	0.002103028	38.64659739
ebi-a-GCST90016924	rs6427992	C	G	0.6074	0.0595857	0.01296	4.24E-06	-0.0169	0.0146	0.2472	0.001693321	31.10478196
ebi-a-GCST90016924	rs6589457	G	A	0.9453	-0.165911	0.0349516	2.32E-06	-0.0411	0.0327	0.2091	0.002846671	52.3512875
ebi-a-GCST90016924	rs6923842	T	C	0.169	-0.0796106	0.0169192	2.21E-06	-0.0014	0.0183	0.9378	0.001780162	32.70282648
ebi-a-GCST90016924	rs74540770	G	A	0.0646	-0.108969	0.0243533	7.09E-06	-0.044	0.0296	0.137	0.001435046	26.35369156
ebi-a-GCST90016924	rs78702810	T	C	0.0467	-0.143755	0.0323244	9.16E-06	-0.0327	0.0385	0.3958	0.001840019	33.8044755
ebi-a-GCST90016925	rs2889192	T	G	0.7932	-0.0887537	0.0195009	3.64E-06	-0.0034	0.0173	0.8443	0.00258426	47.51294178
ebi-a-GCST90016925	rs34583783	G	T	0.1024	0.123756	0.026427	5.48E-06	-0.0084	0.0229	0.7133	0.002815434	51.7751951
ebi-a-GCST90016925	rs35011108	A	G	0.0636	0.241826	0.0503796	1.83E-06	-0.0379	0.0434	0.3825	0.006965535	128.6299639
ebi-a-GCST90016925	rs4073240	G	A	0.3827	0.0747546	0.0164684	6.05E-06	-0.009	0.0151	0.5501	0.002640344	48.54681592
ebi-a-GCST90016926	rs112135816	T	G	0.1471	-0.0775052	0.0171554	5.28E-06	-0.0078	0.0214	0.7163	0.00150731	27.68276996
ebi-a-GCST90016926	rs112159068	A	T	0.0726	0.131484	0.0281089	3.56E-06	0.0368	0.0298	0.216	0.002327981	42.79013926
ebi-a-GCST90016926	rs1153990	A	G	0.2207	-0.058727	0.0128306	5.97E-06	-0.0119	0.017	0.4833	0.001186349	21.78111642
ebi-a-GCST90016926	rs147968	C	T	0.4414	0.0489475	0.0110321	9.13E-06	-0.0049	0.0144	0.7357	0.001181474	21.69150401
ebi-a-GCST90016926	rs17000015	A	T	0.2614	-0.0609257	0.0125363	1.13E-06	0.0071	0.0172	0.6818	0.001433329	26.32211847
ebi-a-GCST90016926	rs2367850	G	C	0.2207	0.0629104	0.0131712	1.85E-06	-0.0184	0.0208	0.3777	0.001361388	24.99916556
ebi-a-GCST90016926	rs28480294	C	T	0.6561	0.0516967	0.0115503	6.61E-06	-0.0049	0.0158	0.754899	0.001206029	22.14286989
ebi-a-GCST90016926	rs4033856	T	C	0.8708	-0.081834	0.0168931	1.03E-06	0.0176	0.0222	0.4279	0.001506879	27.67485669
ebi-a-GCST90016926	rs62191117	A	G	0.2058	0.0684302	0.0133636	2.76E-07	0.0436	0.0181	0.0161599	0.001530738	28.11370842
ebi-a-GCST90016926	rs62395635	T	C	0.0706	0.110583	0.0238514	3.35E-06	0.0438	0.0291	0.132	0.001604775	29.47566238
ebi-a-GCST90016926	rs67737557	C	G	0.165	0.0738409	0.0151678	1.04E-06	0.0254	0.0196	0.1949	0.00150243	27.59302627
ebi-a-GCST90016926	rs6969323	A	C	0.2515	-0.0593564	0.0129137	3.89E-06	-0.0208	0.0167	0.2123	0.001326462	24.35697338
ebi-a-GCST90016926	rs7302582	G	C	0.0507	-0.106817	0.023298	3.34E-06	0.0427	0.0307	0.1643	0.001098303	20.16282619
ebi-a-GCST90016926	rs74776516	T	G	0.0755	-0.0944052	0.0213287	6.85E-06	0.0389	0.0322	0.2267	0.001244158	22.8437991
ebi-a-GCST90016926	rs7638039	T	C	0.2326	0.0603335	0.0127779	2.70E-06	-0.0296	0.0175	0.0902402	0.001299507	23.86136284
ebi-a-GCST90016926	rs9537886	A	C	0.5229	-0.0570888	0.0110683	2.35E-07	0.012	0.0143	0.4008	0.001626147	29.86886037
ebi-a-GCST90016927	rs11585893	A	G	0.1481	-0.0740746	0.0147633	1.80E-06	-0.0045	0.022	0.8383	0.001384562	25.42529467
ebi-a-GCST90016927	rs13207588	A	G	0.2326	-0.059205	0.0131195	7.48E-06	-0.008	0.02	0.6883	0.001251348	22.97597946
ebi-a-GCST90016927	rs1340391	T	C	0.1918	-0.0592004	0.0132244	6.73E-06	-0.02	0.018	0.2668	0.001086543	19.94668968
ebi-a-GCST90016927	rs17619981	T	G	0.0656	0.0880978	0.0187002	2.69E-06	-0.0023	0.0249	0.9252	0.000951474	17.46474207
ebi-a-GCST90016927	rs2023437	T	C	0.1243	-0.0782325	0.0167634	5.02E-06	0.0095	0.0233	0.683501	0.001332389	24.46593935
ebi-a-GCST90016927	rs2366421	T	A	0.2336	-0.0528153	0.0117124	7.65E-06	-0.0023	0.0161	0.8873	0.000998798	18.33427706
ebi-a-GCST90016927	rs28757219	T	A	0.1521	0.0818398	0.0170319	1.29E-06	0.0106	0.0221	0.632199	0.001727559	31.7348062
ebi-a-GCST90016927	rs495004	C	G	0.2097	-0.0607475	0.0129865	3.42E-06	-0.0023	0.0191	0.9039	0.001223143	22.45746468
ebi-a-GCST90016927	rs66710942	T	C	0.5845	-0.0488038	0.0107412	5.86E-06	-0.0109	0.0149	0.4654	0.001156892	21.23965743
ebi-a-GCST90016927	rs6795673	C	T	0.4115	0.0538565	0.0105251	3.38E-07	-0.0217	0.0144	0.1318	0.001404826	25.79794191
ebi-a-GCST90016927	rs9507307	C	T	0.1899	0.0604456	0.0129128	2.13E-06	0.0041	0.0195	0.8349	0.001124147	20.63780155
ebi-a-GCST90016928	rs10872669	G	A	0.8926	0.123071	0.0275665	9.49E-06	-0.0228	0.0248	0.3569	0.00290404	53.40939153
ebi-a-GCST90016928	rs11135366	C	G	0.2863	0.0842142	0.0183739	8.78E-06	0.0358	0.0159	0.0238902	0.002898262	53.30282054
ebi-a-GCST90016928	rs17043785	T	C	0.0596	-0.176187	0.0347133	5.12E-07	-8.00E-04	0.0315	0.9796	0.003479658	64.03278593
ebi-a-GCST90016928	rs1850003	A	G	0.3072	0.084048	0.0177806	2.41E-06	0	0.0157	0.9995	0.003006864	55.30617878
ebi-a-GCST90016928	rs61508842	T	C	0.1223	0.122574	0.0272389	7.83E-06	-0.0181	0.0228	0.4262	0.003225517	59.34092683
ebi-a-GCST90016928	rs6831034	T	A	0.1978	-0.0956546	0.0205228	6.10E-06	-0.0083	0.0178	0.643101	0.002903693	53.40298354
ebi-a-GCST90016928	rs738193	T	C	0.3549	0.0847328	0.0165856	3.82E-07	0.0069	0.0156	0.6557	0.003287503	60.48507417
ebi-a-GCST90016928	rs78609301	A	G	0.2167	-0.0867065	0.0195709	7.09E-06	0.0193	0.0176	0.2748	0.002552233	46.92260893
ebi-a-GCST90016928	rs941000	T	C	0.5915	-0.0850266	0.0163382	3.16E-07	0.0033	0.0145	0.8193	0.003493707	64.29220995
ebi-a-GCST90016929	rs10496759	G	C	0.1849	0.0637133	0.0144305	8.80E-06	-0.017	0.0184	0.3552	0.001223596	22.46578996
ebi-a-GCST90016929	rs10831953	G	A	0.333	0.0537537	0.0123746	9.95E-06	-0.0015	0.0149	0.918	0.001283562	23.56820786
ebi-a-GCST90016929	rs10841473	G	C	0.2704	-0.0613031	0.0128844	2.28E-06	-0.0111	0.0161	0.4921	0.001482813	27.23220485
ebi-a-GCST90016929	rs10857328	T	A	0.2972	0.0562	0.0126395	7.24E-06	0.026	0.0156	0.0963896	0.00131942	24.227497
ebi-a-GCST90016929	rs12446429	T	C	0.1362	0.0810099	0.019073	8.53E-06	-0.0315	0.031	0.3095	0.001544175	28.36087387
ebi-a-GCST90016929	rs13020688	G	A	0.3529	0.0584045	0.0122081	1.57E-06	0.003	0.0153	0.8429	0.001557922	28.61374927
ebi-a-GCST90016929	rs182549	T	C	0.5089	-0.11707	0.0126703	5.94E-20	-0.0282	0.016	0.0778001	0.006850521	126.4913905
ebi-a-GCST90016929	rs4957061	T	C	0.4652	0.0569873	0.0116907	1.15E-06	0.0292	0.0167	0.0807198	0.00161591	29.68052505
ebi-a-GCST90016929	rs540489	T	G	0.2336	-0.0632518	0.013817	5.37E-06	0.0272	0.018	0.1318	0.001432531	26.30744452
ebi-a-GCST90016929	rs55888705	A	G	0.3867	0.053673	0.0120586	8.66E-06	-0.0025	0.0149	0.8662	0.001366435	25.09196555
ebi-a-GCST90016929	rs677208	C	G	0.83	-0.0728589	0.0164821	6.00E-06	0.049	0.021	0.0197102	0.001498036	27.51219713
ebi-a-GCST90016929	rs6899771	A	G	0.0954	-0.0914312	0.0202604	7.28E-06	0.0151	0.0247	0.539	0.001442859	26.49737425
ebi-a-GCST90016929	rs7174549	T	C	0.6441	-0.0551726	0.0124655	6.87E-06	0.0021	0.0153	0.8888	0.001395591	25.62811553
ebi-a-GCST90016929	rs7322849	T	C	0.0964	0.110676	0.0200996	1.74E-08	0.0295	0.0262	0.2605	0.002133979	39.21659609
ebi-a-GCST90016929	rs76671854	C	G	0.1252	-0.0892981	0.0183177	1.04E-06	0.0231	0.0228	0.3119	0.001746737	32.08771309
ebi-a-GCST90016929	rs857444	C	T	0.3608	0.0553965	0.0120669	3.82E-06	0.0299	0.015	0.0459505	0.001415461	25.99351878
ebi-a-GCST90016931	rs10875374	T	C	0.5517	0.0536759	0.0119436	8.10E-06	-0.0354	0.0143	0.01337	0.001425149	26.17168793
ebi-a-GCST90016931	rs12186080	G	A	0.161	0.0748236	0.016246	5.34E-06	-0.0091	0.0198	0.6438	0.001512499	27.77821707
ebi-a-GCST90016931	rs12341505	G	A	0.1113	0.0814503	0.0179338	4.54E-06	0.0065	0.0216	0.7618	0.001312398	24.0983899
ebi-a-GCST90016931	rs12490337	C	G	0.2455	-0.0616944	0.013693	6.91E-06	0.0174	0.0167	0.2978	0.001410043	25.89387221
ebi-a-GCST90016931	rs2795528	G	A	0.0487	-0.180969	0.0390911	3.81E-06	0.0354	0.0359	0.3242	0.003034484	55.81573632
ebi-a-GCST90016931	rs2817172	C	T	0.4125	0.0563367	0.012392	5.27E-06	-0.0122	0.0155	0.4282	0.001538313	28.25304043
ebi-a-GCST90016931	rs4723021	T	C	0.0577	-0.106376	0.0241944	7.42E-06	-0.0376	0.0307	0.2211	0.001230502	22.59274544
ebi-a-GCST90016931	rs550843	T	C	0.1491	-0.0734787	0.0168383	7.09E-06	-0.009	0.0216	0.6775	0.001369964	25.15686012
ebi-a-GCST90016931	rs56188186	A	G	0.0755	0.0967773	0.0217471	8.24E-06	0.0237	0.0276	0.39	0.001307467	24.00772632
ebi-a-GCST90016931	rs62397761	A	G	0.2863	0.0615805	0.0136198	9.08E-06	-0.0151	0.0162	0.3508	0.001549721	28.46288956
ebi-a-GCST90016931	rs881532	G	A	0.5229	0.0533035	0.0119011	7.90E-06	0.0112	0.0143	0.4336	0.001417652	26.03380158
ebi-a-GCST90016932	rs10517600	G	T	0.4642	-0.0626993	0.0139364	6.83E-06	-0.0259	0.0144	0.0729105	0.001955524	35.93066861
ebi-a-GCST90016932	rs10904722	C	T	0.2813	-0.0672314	0.0147123	5.05E-06	0.0158	0.0153	0.3003	0.001827644	33.57670793
ebi-a-GCST90016932	rs118104867	C	T	0.0487	0.214464	0.0455098	3.44E-06	-0.0169	0.0347	0.626599	0.004261723	78.48596886
ebi-a-GCST90016932	rs13409132	A	G	0.0447	-0.165419	0.0352154	4.37E-06	-0.0182	0.0306	0.552199	0.002336943	42.95524063
ebi-a-GCST90016932	rs17121075	G	A	0.168	0.0769254	0.0172234	7.91E-06	-0.0208	0.0183	0.2557	0.001654254	30.38597153
ebi-a-GCST90016932	rs2191834	T	G	0.7604	-0.0746375	0.0159136	2.50E-06	-0.0141	0.0164	0.3883	0.002029893	37.29988746
ebi-a-GCST90016932	rs28691777	C	T	0.0716	0.137134	0.0266996	6.96E-07	0.0202	0.0282	0.4739	0.002500164	45.96291593
ebi-a-GCST90016932	rs34088226	A	G	0.0706	-0.117807	0.026924	7.66E-06	0.0015	0.0287	0.958	0.001821292	33.45979107
ebi-a-GCST90016932	rs55682560	C	T	0.0696	-0.131519	0.0261319	4.97E-07	-0.0328	0.0277	0.2353	0.002240196	41.17294171
ebi-a-GCST90016932	rs6588624	A	G	0.5288	0.0662317	0.0138147	1.79E-06	0.033	0.0144	0.0214398	0.002186042	40.17546596
ebi-a-GCST90016932	rs66714985	A	C	0.0845	0.116908	0.0252447	4.85E-06	-0.0311	0.0275	0.2586	0.002114626	38.86018163
ebi-a-GCST90016932	rs7226487	A	G	0.4761	-0.0643682	0.0138701	3.58E-06	0.0021	0.0144	0.8866	0.002066899	37.98130172
ebi-a-GCST90016932	rs7538034	T	G	0.2078	-0.078598	0.0165982	2.37E-06	0.0286	0.0175	0.1015	0.002033918	37.37399769
ebi-a-GCST90016932	rs7725895	A	G	0.0895	-0.116224	0.0240367	3.94E-06	0.0055	0.0274	0.84	0.00220153	40.46073355
ebi-a-GCST90016932	rs989682	A	G	0.2823	0.070194	0.0155364	6.85E-06	-0.0014	0.0158	0.9308	0.001996567	36.68628502
ebi-a-GCST90016933	rs11073596	G	T	0.66	-0.0510212	0.0114339	8.14E-06	0.0227	0.0163	0.1631	0.001168299	21.44933524
ebi-a-GCST90016933	rs11250875	T	C	0.2087	0.06075	0.0130939	4.83E-06	-0.0183	0.0175	0.2963	0.001218951	22.38040029
ebi-a-GCST90016933	rs11656361	A	C	0.1292	0.0773006	0.017553	8.02E-06	-0.0185	0.0288	0.521	0.001344549	24.6895373
ebi-a-GCST90016933	rs12974142	G	A	0.1083	0.0789796	0.0177205	8.51E-06	0.0322	0.025	0.1974	0.001204778	22.11987106
ebi-a-GCST90016933	rs13307134	T	C	0.7644	-0.0565686	0.0126265	7.80E-06	-0.0329	0.0176	0.0612097	0.001152595	21.1606812
ebi-a-GCST90016933	rs1397793	A	G	0.6143	0.0498855	0.0112446	9.77E-06	0.0045	0.0154	0.7715	0.001179258	21.65076393
ebi-a-GCST90016933	rs1816223	G	A	0.7893	0.0586265	0.0129006	4.84E-06	0.0037	0.0173	0.831	0.001143206	20.98810894
ebi-a-GCST90016933	rs2442778	A	G	0.9543	0.116408	0.0258545	9.03E-06	0.0843	0.0334	0.0116799	0.001181944	21.70013115
ebi-a-GCST90016933	rs3025411	A	G	0.1044	0.0926543	0.0209468	8.27E-06	0.0192	0.0328	0.5592	0.001605372	29.48665244
ebi-a-GCST90016933	rs34739816	G	T	0.0815	0.0965017	0.0207666	3.88E-06	-0.0203	0.0287	0.4789	0.001394237	25.60322033
ebi-a-GCST90016933	rs67561917	A	G	0.1421	-0.0714367	0.0154113	5.39E-06	0.0284	0.0235	0.2273	0.001244238	22.84526396
ebi-a-GCST90016933	rs719099	A	G	0.1362	0.0778402	0.0155815	5.43E-07	-0.0461	0.0221	0.0374999	0.0014257	26.1818164
ebi-a-GCST90016933	rs76779974	C	G	0.1123	0.0774888	0.0171877	5.63E-06	-0.0254	0.0225	0.2586	0.001197165	21.97991681
ebi-a-GCST90016933	rs80046645	C	G	0.0408	0.25584	0.0561995	4.66E-06	0.0164	0.0366	0.6538	0.00512314	94.4319288
ebi-a-GCST90016933	rs8010111	A	G	0.9354	0.103377	0.0229286	6.90E-06	0.0431	0.0292	0.1395	0.00129154	23.71488201
ebi-a-GCST90016934	rs112893842	T	C	0.0974	0.110761	0.0232545	2.75E-06	0.0195	0.0238	0.4114	0.002157039	39.64129087
ebi-a-GCST90016934	rs17051335	C	T	0.0795	-0.134314	0.0292201	4.58E-06	-0.0584	0.0289	0.0433102	0.002640362	48.54714143
ebi-a-GCST90016934	rs1908593	T	C	0.5378	0.070223	0.0156601	7.86E-06	0.0044	0.0145	0.7624	0.002451543	45.0668766
ebi-a-GCST90016934	rs4344384	T	G	0.5258	-0.0708803	0.0156121	5.86E-06	0.0074	0.0144	0.6089	0.00250532	46.05794973
ebi-a-GCST90016934	rs4677103	A	G	0.171	0.0977203	0.0197033	9.42E-07	0.0282	0.0223	0.207	0.002707386	49.7828305
ebi-a-GCST90016934	rs540220	C	T	0.9404	0.123954	0.0289814	9.48E-06	-0.0454	0.0297	0.1259	0.001722305	31.63811269
ebi-a-GCST90016934	rs55658617	T	C	0.0696	0.177314	0.0361844	1.41E-06	-0.0047	0.0367	0.8977	0.00407188	74.97542994
ebi-a-GCST90016934	rs72731813	C	T	0.0815	-0.149751	0.0293415	2.76E-07	-0.0141	0.0277	0.609399	0.003357424	61.77585429
ebi-a-GCST90016934	rs9608282	T	G	0.0656	0.139014	0.0299429	4.61E-06	-0.0034	0.029	0.9072	0.002369102	43.54776009
ebi-a-GCST90016934	rs9725395	A	G	0.0875	-0.138357	0.0295185	3.41E-06	0.0417	0.0271	0.1235	0.003056843	56.22827587
ebi-a-GCST90016935	rs11599763	C	T	0.6103	0.0555931	0.0117493	2.50E-06	0.0082	0.0152	0.5916	0.001470096	26.99830181
ebi-a-GCST90016935	rs16851319	G	C	0.1869	-0.0732697	0.0150964	2.40E-06	0.0201	0.0216	0.3518	0.001631669	29.97044952
ebi-a-GCST90016935	rs17791387	A	G	0.1412	-0.0729251	0.0154381	2.10E-06	-0.0471	0.0188	0.0124899	0.001289766	23.68226644
ebi-a-GCST90016935	rs2692012	G	A	0.9364	-0.114231	0.0253568	1.56E-06	-0.0066	0.0303	0.8277	0.001554234	28.54591463
ebi-a-GCST90016935	rs2838334	G	A	0.3231	0.0571419	0.012423	3.82E-06	0.0079	0.0155	0.609901	0.001428239	26.22850334
ebi-a-GCST90016935	rs3935584	C	T	0.496	-0.0525838	0.0115757	6.78E-06	-0.0057	0.0142	0.6883	0.00138244	25.38627108
ebi-a-GCST90016935	rs4506934	C	T	0.1123	-0.0943381	0.020138	3.16E-06	-0.0448	0.0252	0.0751502	0.001774395	32.59668869
ebi-a-GCST90016935	rs6058181	C	T	0.1233	0.0834742	0.0166111	2.70E-07	0.0402	0.0216	0.0628203	0.001506429	27.66656905
ebi-a-GCST90016935	rs7164160	A	T	0.2584	-0.0574455	0.0129468	7.34E-06	0.0097	0.0158	0.5392	0.001264749	23.22233272
ebi-a-GCST90016935	rs72647048	T	C	0.1163	-0.0770089	0.017089	9.61E-06	0.0225	0.022	0.3072	0.00121898	22.38092813
ebi-a-GCST90016935	rs9928243	C	A	0.4254	-0.0541732	0.0117819	4.48E-06	-0.0259	0.0145	0.0732605	0.001434703	26.34738893
ebi-a-GCST90016936	rs11026530	T	C	0.1342	0.0822408	0.0186379	9.43E-06	-0.0025	0.0222	0.9111	0.001571718	28.86754421
ebi-a-GCST90016936	rs111229068	A	T	0.1054	0.110561	0.0241719	3.65E-06	0.0416	0.0308	0.1766	0.002305172	42.36992199
ebi-a-GCST90016936	rs2374342	C	A	0.3569	0.0582927	0.0126195	4.52E-06	0.0233	0.0149	0.1183	0.001559852	28.6492547
ebi-a-GCST90016936	rs35673018	G	A	0.0944	0.0899642	0.0202934	7.63E-06	-0.0783	0.0279	0.00510199	0.001383814	25.41155352
ebi-a-GCST90016936	rs4792380	A	T	0.0517	0.115598	0.0257683	9.49E-06	-0.0609	0.033	0.0651793	0.001310289	24.05959555
ebi-a-GCST90016936	rs504442	T	G	0.1392	0.084159	0.0189479	5.17E-06	0.0347	0.0225	0.1239	0.001697355	31.1790134
ebi-a-GCST90016936	rs61973590	C	G	0.2942	-0.0605392	0.0133696	8.54E-06	0.0063	0.0169	0.7098	0.001522046	27.95381981
ebi-a-GCST90016936	rs62210023	A	G	0.3519	0.0606754	0.0130125	3.13E-06	0.024	0.0155	0.1196	0.001679255	30.84597147
ebi-a-GCST90016936	rs79757635	C	A	0.161	0.0758597	0.0171286	9.32E-06	0.0033	0.0213	0.8749	0.001554677	28.55405262
ebi-a-GCST90016936	rs80319214	C	G	0.1153	0.0990404	0.0215877	6.95E-06	0.0042	0.0343	0.9025	0.002001152	36.77071122
ebi-a-GCST90016937	rs1074800	G	A	0.6014	-0.0492438	0.010887	6.15E-06	-0.0042	0.0153	0.7858	0.001162609	21.34474685
ebi-a-GCST90016937	rs10781552	C	T	0.3121	-0.0552212	0.0116074	2.33E-06	0.0054	0.0155	0.730299	0.001309365	24.04261736
ebi-a-GCST90016937	rs17530232	A	G	0.0765	0.10305	0.0224648	2.79E-06	-0.0593	0.0362	0.1015	0.00150046	27.55677701
ebi-a-GCST90016937	rs1884466	C	T	0.4513	-0.0475363	0.0106939	9.53E-06	-0.0209	0.0148	0.1566	0.001119131	20.54562292
ebi-a-GCST90016937	rs2300774	A	G	0.5924	-0.0524152	0.0106784	8.95E-07	0.0128	0.0145	0.3781	0.001326764	24.36252359
ebi-a-GCST90016937	rs290833	T	G	0.3688	-0.0497374	0.0111376	8.03E-06	0.0252	0.0155	0.1055	0.001151739	21.14494241
ebi-a-GCST90016937	rs35161940	T	C	0.1272	-0.0806041	0.0167641	1.85E-06	0.0356	0.0224	0.1125	0.001442601	26.49262823
ebi-a-GCST90016937	rs4078432	T	C	0.8191	0.0608929	0.0133764	4.23E-06	0.0059	0.0184	0.748201	0.001098851	20.17289646
ebi-a-GCST90016937	rs56970041	T	G	0.1113	0.0724145	0.0164471	5.40E-06	0.064	0.023	0.00551798	0.001037365	19.04294604
ebi-a-GCST90016937	rs62504403	C	T	0.2356	0.0681159	0.0127883	1.12E-07	-0.0168	0.0184	0.3607	0.001671179	30.69738054
ebi-a-GCST90016937	rs7234058	T	C	0.0974	-0.0945759	0.0194091	9.12E-07	-0.042	0.0259	0.1056	0.001572698	28.88555839
ebi-a-GCST90016937	rs7826267	G	T	0.9254	0.0839071	0.0199131	9.28E-06	-0.0354	0.0309	0.2519	0.000972066	17.84309047
ebi-a-GCST90016937	rs8003149	C	T	0.2823	0.0538798	0.0116888	4.08E-06	0.0031	0.016	0.8441	0.001176348	21.59727312
ebi-a-GCST90016938	rs10759623	C	T	0.1809	-0.162115	0.032151	5.78E-07	-0.0183	0.0186	0.3257	0.007788465	143.9459952
ebi-a-GCST90016938	rs11547158	A	G	0.1203	-0.177599	0.0372795	2.70E-06	-0.0254	0.0215	0.2387	0.006675922	123.2458353
ebi-a-GCST90016938	rs17379710	T	C	0.4354	-0.116383	0.0252125	3.97E-06	0.0129	0.0143	0.3665	0.00665945	122.9397127
ebi-a-GCST90016938	rs2155352	A	G	0.2286	-0.150538	0.0302319	6.63E-07	-0.0087	0.0172	0.6131	0.007992417	147.7457906
ebi-a-GCST90016938	rs2156611	T	C	0.492	-0.112486	0.0251099	9.43E-06	0.0263	0.0142	0.0647694	0.006324931	116.7248521
ebi-a-GCST90016938	rs3733511	A	G	0.2942	0.128253	0.0274718	3.39E-06	0.0288	0.0155	0.0623993	0.00683108	126.1299523
ebi-a-GCST90016938	rs488164	G	T	0.6163	-0.117998	0.025516	4.80E-06	-0.0044	0.0147	0.765799	0.006585113	121.5582838
ebi-a-GCST90016938	rs6025153	C	G	0.6262	-0.118619	0.0261969	7.07E-06	-0.022	0.0162	0.1743	0.006587049	121.5942459
ebi-a-GCST90016938	rs697771	A	G	0.4324	-0.117677	0.0251491	3.19E-06	0.0157	0.0143	0.2746	0.006797375	125.5033602
ebi-a-GCST90016938	rs78222136	G	C	0.0805	0.224835	0.0511672	8.41E-06	0.0434	0.0276	0.1168	0.007483512	138.2673646
ebi-a-GCST90016939	rs10404377	A	C	0.5775	0.0503183	0.011165	6.99E-06	-0.0297	0.0176	0.0926296	0.001235551	22.68556033
ebi-a-GCST90016939	rs118170811	A	G	0.0398	0.151619	0.0317112	1.80E-06	0.012	0.0408	0.7698	0.001757042	32.27734009
ebi-a-GCST90016939	rs12643275	A	T	0.3499	-0.0550907	0.0116474	2.42E-06	-0.0094	0.0164	0.5672	0.001380736	25.35494743
ebi-a-GCST90016939	rs1999289	A	T	0.2505	-0.0637366	0.013927	2.54E-06	0.0102	0.0193	0.5961	0.001525412	28.01574013
ebi-a-GCST90016939	rs482905	G	T	0.2495	0.0596528	0.012717	3.72E-06	0.0179	0.0164	0.276	0.00133264	24.47056641
ebi-a-GCST90016939	rs6501525	A	G	0.3857	0.0561559	0.0115587	1.24E-06	-0.0034	0.016	0.8304	0.001494345	27.44431361
ebi-a-GCST90016939	rs66753613	G	A	0.2048	0.0651136	0.0144251	8.08E-06	0.0118	0.019	0.5351	0.001380956	25.3589845
ebi-a-GCST90016939	rs6797051	C	T	0.1173	-0.0805985	0.0171364	4.89E-06	0.0098	0.0217	0.6507	0.001345225	24.70197277
ebi-a-GCST90016939	rs7514702	T	C	0.1769	-0.0663236	0.0141626	3.92E-06	-0.0199	0.0181	0.2713	0.001280993	23.52097206
ebi-a-GCST90016940	rs10402491	C	T	0.1203	0.0661701	0.014851	7.58E-06	-0.0097	0.0225	0.666801	0.000926731	17.01016108
ebi-a-GCST90016940	rs11139361	C	T	0.6372	-0.0494463	0.0110503	4.26E-06	0.0017	0.0148	0.9092	0.001130422	20.75314031
ebi-a-GCST90016940	rs112040820	A	G	0.2704	0.0549584	0.0117086	2.42E-06	-0.0223	0.0169	0.1866	0.001191762	21.88061489
ebi-a-GCST90016940	rs11841382	G	T	0.0736	-0.0718128	0.017462	9.58E-06	-0.0399	0.0264	0.13	0.000703251	12.90528413
ebi-a-GCST90016940	rs11979110	T	C	0.4473	-0.0500924	0.0105069	1.82E-06	-0.0062	0.0145	0.671001	0.001240686	22.77997087
ebi-a-GCST90016940	rs1205443	A	G	0.336	0.0501415	0.0112157	7.29E-06	0.0052	0.0159	0.742899	0.001121843	20.59545772
ebi-a-GCST90016940	rs12760724	A	C	0.3439	-0.0484566	0.0107934	7.27E-06	-0.0205	0.015	0.1696	0.001059591	19.45138242
ebi-a-GCST90016940	rs13005175	G	A	0.9115	-0.0993483	0.0218395	8.37E-06	-5.00E-04	0.0277	0.9858	0.001592395	29.2479147
ebi-a-GCST90016940	rs2159863	A	G	0.1978	-0.0585831	0.0128742	3.70E-06	-0.0127	0.0176	0.4696	0.00108914	19.99442285
ebi-a-GCST90016940	rs2910921	C	T	0.9553	-0.160302	0.035832	8.42E-06	-0.0429	0.0335	0.1998	0.002194599	40.3330715
ebi-a-GCST90016940	rs3127230	C	T	0.334	-0.0503537	0.0112201	6.20E-06	0.0042	0.0156	0.7855	0.001128011	20.70883185
ebi-a-GCST90016940	rs35524804	T	C	0.2674	-0.0607481	0.0125216	2.45E-06	-0.0208	0.0177	0.2421	0.001445852	26.55241697
ebi-a-GCST90016940	rs7359994	C	T	0.668	0.0503142	0.0112482	5.36E-06	-0.0136	0.0149	0.3609	0.00112286	20.61415702
ebi-a-GCST90016940	rs79086868	T	C	0.1093	0.0776723	0.0164472	3.01E-06	0.0059	0.0223	0.790801	0.001174665	21.56633562
ebi-a-GCST90016940	rs959845	T	C	0.5547	0.0493666	0.0107801	5.17E-06	2.00E-04	0.0162	0.9891	0.001203947	22.10458889
ebi-a-GCST90016940	rs9929145	G	A	0.0616	-0.125721	0.0245233	2.84E-07	-0.0192	0.0323	0.5534	0.001827319	33.57071951
ebi-a-GCST90016941	rs1530559	G	A	0.5676	0.0772453	0.0176921	9.65E-06	0.036	0.0163	0.0265999	0.002928884	53.86764994
ebi-a-GCST90016941	rs1590596	C	G	0.2087	-0.10381	0.0220135	3.90E-06	0.0135	0.0184	0.4613	0.003559361	65.50471014
ebi-a-GCST90016941	rs16861661	G	A	0.0497	-0.193287	0.0379293	2.70E-07	0.0407	0.0296	0.1691	0.003529006	64.94410132
ebi-a-GCST90016941	rs62314653	C	A	0.0626	0.177082	0.0392269	6.59E-06	-0.0032	0.0327	0.9213	0.003680257	67.73784043
ebi-a-GCST90016941	rs74599091	A	G	0.0348	0.191613	0.0425039	7.70E-06	0.034	0.0349	0.329	0.002466474	45.34203014
ebi-a-GCST90016941	rs768253	T	G	0.3907	-0.0792344	0.0170604	3.61E-06	-0.011	0.0145	0.4492	0.002989043	54.97739646
ebi-a-GCST90016941	rs77478751	A	G	0.0537	-0.219178	0.0473566	5.96E-06	-0.0695	0.0471	0.1403	0.004882329	89.97141915
ebi-a-GCST90016941	rs921925	A	C	0.2624	0.0999419	0.0201687	5.77E-07	0.0155	0.0173	0.3689	0.003866428	71.17776205
ebi-a-GCST90016941	rs9345899	A	G	0.1312	-0.124042	0.0278946	9.45E-06	-6.00E-04	0.0235	0.978	0.00350769	64.55043594
ebi-a-GCST90016942	rs10202904	G	T	0.5328	0.121754	0.0235357	3.01E-07	0.0236	0.0144	0.1007	0.007380122	136.3428985
ebi-a-GCST90016942	rs10424197	A	G	0.675	0.111274	0.0247517	9.28E-06	0.0033	0.0156	0.8319	0.00543256	100.166445
ebi-a-GCST90016942	rs11018665	A	T	0.341	0.111465	0.0250516	6.52E-06	0.0085	0.0153	0.5774	0.005584018	102.9747397
ebi-a-GCST90016942	rs12825290	C	G	0.0606	-0.216781	0.0493496	6.08E-06	0.0775	0.0303	0.0106299	0.005350515	98.64555322
ebi-a-GCST90016942	rs4257531	G	A	0.1143	0.164498	0.0364959	7.44E-06	-0.0091	0.0237	0.7012	0.005478783	101.0234116
ebi-a-GCST90016942	rs6508769	C	T	0.835	-0.153519	0.0344519	8.23E-06	0.0262	0.0211	0.2141	0.006494185	119.8688217
ebi-a-GCST90016942	rs6776814	T	C	0.0895	-0.199566	0.0411825	1.63E-06	-0.012	0.024	0.6157	0.006490917	119.8081089
ebi-a-GCST90016942	rs73068003	G	T	0.1223	-0.15814	0.0351803	8.45E-06	0.0157	0.0217	0.4703	0.005368909	98.9864975
ebi-a-GCST90016942	rs73457410	A	G	0.0666	0.21534	0.0436695	1.41E-06	0.0142	0.0274	0.604399	0.005765294	106.3370206
ebi-a-GCST90016942	rs75208022	C	T	0.0765	-0.227245	0.048763	5.92E-06	0.0401	0.0285	0.1602	0.007296541	134.7874436
ebi-a-GCST90016942	rs894996	C	A	0.0716	0.216999	0.0449076	1.88E-06	-0.0058	0.027	0.8299	0.006260278	115.5241903
ebi-a-GCST90016943	rs111966731	T	C	0.0716	0.204031	0.0445746	4.56E-06	-0.0076	0.032	0.8127	0.005534399	102.0546198
ebi-a-GCST90016943	rs11246212	C	T	0.8748	-0.13607	0.0291797	4.51E-06	-0.0156	0.0218	0.4731	0.004055719	74.67664443
ebi-a-GCST90016943	rs12002250	A	C	0.0596	0.196145	0.044523	5.53E-06	0.0789	0.0323	0.0145902	0.004312642	79.42776363
ebi-a-GCST90016943	rs12509763	C	G	0.1163	-0.16332	0.0360823	8.05E-06	-0.0536	0.0266	0.0438198	0.005482685	101.0957568
ebi-a-GCST90016943	rs1569853	T	C	0.1382	-0.140043	0.0281704	7.45E-07	-0.0013	0.0201	0.9487	0.004671618	86.07022137
ebi-a-GCST90016943	rs17138946	G	T	0.0467	-0.189444	0.0430248	8.09E-06	0.0057	0.0317	0.8572	0.003195495	58.78684538
ebi-a-GCST90016943	rs36057338	G	T	0.0755	0.181604	0.0398742	6.26E-06	-0.008	0.029	0.7831	0.004603993	84.81853308
ebi-a-GCST90016943	rs4428215	G	A	0.2604	0.12561	0.0230053	4.88E-08	-9.00E-04	0.0169	0.959	0.006077379	112.12842
ebi-a-GCST90016943	rs561239	A	G	0.2823	0.105525	0.0236769	7.19E-06	-0.0082	0.017	0.6308	0.004512264	83.12096876
ebi-a-GCST90016943	rs6000536	C	T	0.2107	-0.118383	0.0241355	7.39E-07	-0.0057	0.0183	0.757399	0.004661389	85.88086969
ebi-a-GCST90016943	rs62435498	C	A	0.0646	0.181521	0.0400608	7.46E-06	0.009	0.0334	0.7887	0.003982113	73.31594907
ebi-a-GCST90016943	rs736744	T	C	0.5845	-0.105642	0.0200648	1.49E-07	-0.005	0.0146	0.730999	0.005420742	99.94736279
ebi-a-GCST90016943	rs7993559	A	C	0.5378	-0.0921059	0.0201114	5.04E-06	-0.0047	0.0159	0.7689	0.004217505	77.66817793
ebi-a-GCST90016943	rs80330081	A	C	0.0656	-0.18756	0.0423688	6.64E-06	0.0541	0.0303	0.0740594	0.004312679	79.42845306
ebi-a-GCST90016943	rs934049	G	A	0.2276	0.109751	0.0238636	4.21E-06	0.0087	0.0185	0.636	0.004235079	77.99318142
ebi-a-GCST90016944	rs10965428	C	A	0.0795	-0.119902	0.0258219	4.29E-06	-0.0106	0.0263	0.6864	0.002104136	38.66700348
ebi-a-GCST90016944	rs111582866	G	A	0.1014	-0.113957	0.0256403	7.07E-06	-0.0027	0.0263	0.9191	0.002366554	43.50081041
ebi-a-GCST90016944	rs12050685	A	G	0.3598	-0.0670948	0.015239	9.19E-06	-0.0179	0.0147	0.2212	0.002073884	38.10992815
ebi-a-GCST90016944	rs12191680	C	G	0.165	0.102214	0.0197189	3.05E-07	0.0469	0.0198	0.0176498	0.002878864	52.94503381
ebi-a-GCST90016944	rs16970009	A	G	0.0437	0.187381	0.0429572	7.32E-06	-0.0015	0.0312	0.9613	0.002934653	53.97405393
ebi-a-GCST90016944	rs4822728	T	C	0.4374	0.0685479	0.0149032	4.72E-06	-0.0073	0.015	0.628901	0.00231258	42.50639596
ebi-a-GCST90016944	rs62568866	T	A	0.0994	-0.118018	0.0259206	7.23E-06	0.0032	0.0261	0.9032	0.002493704	45.84385672
ebi-a-GCST90016944	rs6972479	A	G	0.2425	-0.0781862	0.0175366	7.75E-06	0.0197	0.0173	0.255	0.00224587	41.27746541
ebi-a-GCST90016944	rs72756943	G	A	0.0855	0.13988	0.0303029	3.35E-06	0.0012	0.0311	0.9705	0.003059786	56.28257014
ebi-a-GCST90016944	rs73139353	A	C	0.0646	-0.222573	0.0484634	8.71E-06	-0.0528	0.0359	0.1409	0.005986939	110.4497446
ebi-a-GCST90016944	rs731534	C	G	0.1362	-0.0986502	0.0216316	9.46E-06	0.0241	0.0222	0.278	0.002289899	42.08853819
ebi-a-GCST90016944	rs76022354	C	T	0.0328	0.24289	0.0500406	1.83E-06	9.00E-04	0.0357	0.9802	0.003743169	68.90013185
ebi-a-GCST90016944	rs78909003	T	C	0.0497	-0.241159	0.0498372	2.05E-06	0.069	0.0359	0.0541402	0.005493562	101.2974311
ebi-a-GCST90016944	rs9382510	C	T	0.2455	-0.0881865	0.0169965	2.48E-07	-0.0224	0.0173	0.1939	0.002881011	52.984633
ebi-a-GCST90016944	rs9895850	T	C	0.0497	-0.176406	0.041017	9.08E-06	0.0595	0.0343	0.0829201	0.002939502	54.06351478
ebi-a-GCST90016944	rs9938097	C	T	0.6332	0.0710386	0.0158024	8.23E-06	9.00E-04	0.016	0.953	0.00234417	43.08838734
ebi-a-GCST90016945	rs117452796	A	G	0.0676	-0.257982	0.0549569	3.15E-06	-0.0184	0.0328	0.5756	0.008389919	155.1560812
ebi-a-GCST90016945	rs12144792	C	T	0.3588	0.064399	0.0141246	5.82E-06	0.0109	0.0149	0.4645	0.001908245	35.06030513
ebi-a-GCST90016945	rs12634826	T	G	0.2952	-0.0739885	0.0150931	1.01E-06	0.0082	0.0165	0.6172	0.002277932	41.86808332
ebi-a-GCST90016945	rs12992764	T	G	0.4026	0.0684213	0.0141137	1.46E-06	0.0107	0.0149	0.4726	0.002251913	41.38878639
ebi-a-GCST90016945	rs150600492	A	C	0.0626	0.135774	0.0289757	2.31E-06	-0.0116	0.0297	0.696299	0.002163528	39.76079856
ebi-a-GCST90016945	rs35703006	G	T	0.2157	0.0812655	0.0164355	4.95E-07	-0.0567	0.0185	0.00219402	0.002234471	41.0674987
ebi-a-GCST90016945	rs75430375	C	T	0.0646	-0.147941	0.0317498	3.41E-06	0.0022	0.0294	0.9403	0.002645069	48.63391241
ebi-a-GCST90016945	rs75898026	A	G	0.1829	-0.0821779	0.0173541	2.02E-06	0.0238	0.0195	0.2213	0.002018501	37.09013959
ebi-a-GCST90016946	rs10805326	A	G	0.7217	-0.0566637	0.012276	4.03E-06	-0.0061	0.0157	0.6977	0.001289763	23.68221028
ebi-a-GCST90016946	rs117020988	C	T	0.0636	0.182411	0.0372126	1.03E-06	-0.0342	0.0333	0.3051	0.003963242	72.96711361
ebi-a-GCST90016946	rs12377846	C	A	0.0487	-0.252	0.0511627	7.26E-07	0.1011	0.0429	0.0184999	0.005884066	108.5406627
ebi-a-GCST90016946	rs12986312	T	G	0.3221	0.0571818	0.0125947	5.77E-06	-0.0133	0.0158	0.4001	0.001427914	26.22252725
ebi-a-GCST90016946	rs1467258	G	A	0.167	0.072584	0.0162321	7.90E-06	-0.0289	0.0224	0.197	0.001465795	26.91920849
ebi-a-GCST90016946	rs4692811	C	T	0.2644	0.0642075	0.0126913	4.21E-07	0.0033	0.0162	0.8406	0.001603632	29.45463625
ebi-a-GCST90016946	rs59865771	C	T	0.2813	-0.0573764	0.0127192	7.69E-06	-0.0207	0.0171	0.2265	0.00133111	24.44243174
ebi-a-GCST90016946	rs61841503	G	A	0.1372	0.0919658	0.0161331	9.80E-09	-0.0091	0.0196	0.642401	0.002002382	36.79335691
ebi-a-GCST90016946	rs6721459	G	A	0.4394	-0.0509823	0.0111975	5.08E-06	0.0026	0.0143	0.8582	0.001280507	23.5120465
ebi-a-GCST90016946	rs75819860	T	A	0.0775	0.126264	0.0268383	2.49E-06	0.0632	0.0472	0.1806	0.002279592	41.89867343
ebi-a-GCST90016946	rs76982728	T	C	0.0388	0.124203	0.0266923	3.24E-06	0.0264	0.0326	0.4173	0.00115064	21.12475244
ebi-a-GCST90016946	rs77540684	T	G	0.0517	0.106725	0.0245638	8.14E-06	-0.0148	0.0314	0.6381	0.00111686	20.50387293
ebi-a-GCST90016946	rs9573937	A	G	0.1769	-0.0693637	0.0142907	1.71E-06	-0.0044	0.0178	0.8063	0.001401119	25.72976537
ebi-a-GCST90016947	rs10119172	C	G	0.1511	-0.0737324	0.014259	1.32E-07	0.0062	0.0206	0.7616	0.001394658	25.61095765
ebi-a-GCST90016947	rs10762312	A	G	0.7386	0.052368	0.0118814	8.70E-06	-0.004	0.0167	0.8093	0.001058953	19.43967356
ebi-a-GCST90016947	rs10858364	G	T	0.2763	0.055316	0.012085	4.31E-06	-0.0063	0.0197	0.7509	0.001223689	22.46749865
ebi-a-GCST90016947	rs17065783	A	G	0.2237	-0.059133	0.0122235	1.79E-06	-0.0062	0.0165	0.7071	0.001214466	22.29795918
ebi-a-GCST90016947	rs1980561	A	G	0.3857	-0.0485289	0.0109284	8.95E-06	0.0045	0.0147	0.7614	0.001115992	20.48792391
ebi-a-GCST90016947	rs35233670	T	C	0.4414	-0.0473576	0.010602	7.91E-06	0.0092	0.0144	0.5211	0.001105968	20.30369944
ebi-a-GCST90016947	rs35961441	A	C	0.0736	0.0915257	0.0207306	8.37E-06	-0.0309	0.0261	0.2355	0.001142332	20.97204762
ebi-a-GCST90016947	rs6953849	A	G	0.1471	0.0718149	0.0150724	2.44E-06	0.0174	0.0203	0.3916	0.001294106	23.76206932
ebi-a-GCST90016947	rs7330827	T	C	0.0755	-0.103842	0.0237355	8.05E-06	0.0108	0.0282	0.701799	0.001505324	27.64624585
ebi-a-GCST90016947	rs864093	A	C	0.2565	-0.0527939	0.0117499	9.60E-06	0.0064	0.0158	0.6866	0.00106308	19.51550224
ebi-a-GCST90016948	rs10131942	C	G	0.164	0.0701212	0.0158326	8.61E-06	0.0016	0.0193	0.9345	0.001348276	24.7580658
ebi-a-GCST90016948	rs12057990	C	T	0.2406	0.0589878	0.0132268	8.97E-06	-0.0016	0.0178	0.9271	0.001271512	23.34668051
ebi-a-GCST90016948	rs12118202	T	C	0.1899	-0.0751986	0.0147265	5.54E-07	-0.0148	0.0176	0.4002	0.001739855	31.96107212
ebi-a-GCST90016948	rs13069367	A	C	0.3549	-0.0539768	0.0119687	7.39E-06	0.0115	0.015	0.4419	0.001334066	24.49678201
ebi-a-GCST90016948	rs148376875	T	G	0.1203	0.084515	0.0179163	2.08E-06	-0.0185	0.0252	0.4641	0.001511812	27.76558598
ebi-a-GCST90016948	rs2206482	T	G	0.4423	-0.0569105	0.0117486	1.30E-06	0.0301	0.0144	0.0357701	0.001597837	29.34802207
ebi-a-GCST90016948	rs2278540	G	A	0.326	0.0554249	0.0123265	8.44E-06	-0.0119	0.0157	0.449	0.001349949	24.78882654
ebi-a-GCST90016948	rs34071565	T	A	0.0676	-0.1567	0.0347882	5.60E-06	0.0389	0.0338	0.25	0.003095401	56.93971884
ebi-a-GCST90016948	rs34660375	A	G	0.1909	-0.0805894	0.0178291	7.40E-06	-0.0138	0.028	0.623199	0.002006291	36.86533076
ebi-a-GCST90016948	rs3758087	C	T	0.7078	-0.0564199	0.0124655	8.61E-06	-0.0302	0.0156	0.0536698	0.001316696	24.17739849
ebi-a-GCST90016948	rs3860225	A	G	0.1382	0.083936	0.0167936	5.50E-07	5.00E-04	0.0204	0.9787	0.00167819	30.82637629
ebi-a-GCST90016948	rs4493272	T	C	0.4712	-0.0604992	0.0118027	3.02E-07	0.0067	0.0144	0.6421	0.001824005	33.50972275
ebi-a-GCST90016948	rs4685827	T	C	0.2237	-0.0679529	0.0145407	2.77E-06	-0.0192	0.0178	0.2824	0.001603768	29.45714092
ebi-a-GCST90016948	rs7252711	G	A	0.8728	0.0740876	0.0161926	5.57E-06	-0.0142	0.0209	0.498101	0.001218773	22.37713568
ebi-a-GCST90016948	rs7975087	C	A	0.2286	-0.0601448	0.0135454	7.59E-06	-0.0187	0.0164	0.2545	0.001275798	23.4254758
ebi-a-GCST90016948	rs912860	A	G	0.9732	0.229046	0.0483124	9.30E-07	-0.0312	0.0443	0.4818	0.002736606	50.32159569
ebi-a-GCST90016948	rs9586501	G	A	0.3141	0.0592681	0.0127329	2.59E-06	0.0048	0.0155	0.7558	0.001513564	27.79780753
ebi-a-GCST90016948	rs9958960	G	A	0.165	-0.0914807	0.0173611	1.06E-07	0.0177	0.0208	0.3935	0.002306	42.38517511
ebi-a-GCST90016949	rs1035406	G	A	0.0994	-0.11354	0.0250863	5.84E-06	-0.0018	0.0233	0.9388	0.002308055	42.42302226
ebi-a-GCST90016949	rs11591293	G	T	0.4195	0.0743184	0.0158724	2.67E-06	0.0352	0.0146	0.0160602	0.002690029	49.46279966
ebi-a-GCST90016949	rs12977163	G	C	0.3678	0.0730952	0.0163491	7.63E-06	-0.0179	0.0155	0.2482	0.0024847	45.67792133
ebi-a-GCST90016949	rs13336560	C	T	0.4563	-0.0701719	0.0158061	9.17E-06	-0.0144	0.0201	0.4744	0.002443241	44.91388491
ebi-a-GCST90016949	rs1549633	A	C	0.1561	0.0999312	0.0218634	4.70E-06	-0.0167	0.0203	0.4109	0.002631032	48.37513695
ebi-a-GCST90016949	rs1923415	A	G	0.1372	-0.0999238	0.0227326	9.64E-06	0.0036	0.0214	0.8659	0.002363916	43.45221763
ebi-a-GCST90016949	rs3754624	C	T	0.162	0.0971389	0.0200064	1.71E-06	-0.0125	0.0187	0.5034	0.002561978	47.10222691
ebi-a-GCST90016949	rs4278423	T	C	0.1064	0.107529	0.0235725	3.12E-06	0.0153	0.0218	0.4817	0.0021987	40.40860899
ebi-a-GCST90016949	rs4822789	G	C	0.3926	0.0734321	0.0160521	7.01E-06	0.0244	0.0151	0.1075	0.002571739	47.28215631
ebi-a-GCST90016949	rs61933850	G	A	0.0905	0.164808	0.0360647	7.23E-06	0.0477	0.036	0.1847	0.004471342	82.36373987
ebi-a-GCST90016949	rs6679026	T	C	0.1074	0.111984	0.0251088	9.95E-06	0.0235	0.0233	0.3127	0.00240438	44.19778924
ebi-a-GCST90016949	rs7001029	C	T	0.0934	0.117366	0.0261324	5.35E-06	-0.0175	0.0242	0.4681	0.002332798	42.87888335
ebi-a-GCST90016949	rs72714493	A	G	0.2157	0.0816858	0.0180791	7.35E-06	0.0067	0.0167	0.690501	0.002257644	41.49435789
ebi-a-GCST90016949	rs74354280	C	T	0.1531	-0.0911896	0.0204907	6.67E-06	-0.0047	0.0197	0.8096	0.002156393	39.62939387
ebi-a-GCST90016949	rs76784716	A	G	0.0716	0.136049	0.0285767	1.49E-06	9.00E-04	0.0287	0.9742	0.002460758	45.23669175
ebi-a-GCST90016949	rs9813022	A	G	0.3022	-0.0842444	0.0163583	2.53E-07	-0.0044	0.0156	0.7758	0.002993212	55.05431421
ebi-a-GCST90016950	rs10217435	C	T	0.0875	-0.0883756	0.0197506	6.51E-06	-0.0258	0.0276	0.3498	0.001247199	22.89969144
ebi-a-GCST90016950	rs10832801	A	C	0.2674	-0.0534763	0.0122666	7.50E-06	-0.0206	0.0175	0.2391	0.00112042	20.56931592
ebi-a-GCST90016950	rs1939881	G	A	0.0577	-0.105589	0.0206213	5.64E-07	-0.0452	0.0298	0.1299	0.001212362	22.25928262
ebi-a-GCST90016950	rs2447496	A	G	0.7167	0.0549203	0.0121904	6.09E-06	-0.0345	0.0172	0.0449304	0.001224841	22.48868248
ebi-a-GCST90016950	rs2833282	G	A	0.1282	0.0711137	0.0156966	4.31E-06	0.0134	0.0223	0.5463	0.001130424	20.75317839
ebi-a-GCST90016950	rs36021379	A	G	0.1342	-0.0656005	0.0144903	7.20E-06	-0.0039	0.0198	0.8436	0.001000033	18.35696528
ebi-a-GCST90016950	rs4264350	T	C	0.3936	-0.0526393	0.0108555	1.35E-06	-6.00E-04	0.0146	0.9681	0.00132271	24.28797364
ebi-a-GCST90016950	rs59663348	G	A	0.1948	0.0570915	0.0125048	6.12E-06	-0.0037	0.0175	0.8308	0.001022505	18.76989684
ebi-a-GCST90016950	rs62532512	A	C	0.5169	0.0504257	0.0107399	2.76E-06	-0.0154	0.0152	0.3112	0.001269923	23.31746192
ebi-a-GCST90016950	rs67281112	G	C	0.2167	0.0635814	0.0137451	3.63E-06	5.00E-04	0.021	0.981	0.001372389	25.2014544
ebi-a-GCST90016950	rs6744030	C	T	0.1382	0.0696747	0.0157103	9.32E-06	0.0135	0.0229	0.5551	0.001156364	21.22996142
ebi-a-GCST90016950	rs6837275	A	G	0.2535	0.0570355	0.011887	1.45E-06	0.0203	0.0163	0.2127	0.001231199	22.60556043
ebi-a-GCST90016950	rs74474130	T	G	0.0656	0.137747	0.0295688	3.61E-06	-0.0435	0.0376	0.2474	0.002326114	42.75573007
ebi-a-GCST90016950	rs77885767	C	T	0.0477	-0.156209	0.0336482	2.85E-06	0.0067	0.0334	0.84	0.00221684	40.74272398
ebi-a-GCST90016950	rs9389714	C	T	0.1789	-0.0636841	0.0143416	8.79E-06	0.0056	0.0193	0.7704	0.001191512	21.87601254
ebi-a-GCST90016950	rs9578457	G	A	0.0567	-0.141478	0.0315848	3.99E-06	-0.0468	0.0332	0.1587	0.002141119	39.34808074
ebi-a-GCST90016950	rs9603208	G	T	0.1034	0.0821173	0.0159596	1.92E-07	-0.0173	0.0226	0.4435	0.001250313	22.95693496
ebi-a-GCST90016951	rs10093275	T	C	0.7177	-0.0534595	0.011677	5.35E-06	0.0034	0.0159	0.829	0.001158067	21.26125063
ebi-a-GCST90016951	rs10166469	C	T	0.7237	0.053336	0.0120209	8.52E-06	0.0294	0.0164	0.0735292	0.001137654	20.88606687
ebi-a-GCST90016951	rs1158100	G	A	0.6451	0.0490539	0.0109865	8.61E-06	4.00E-04	0.0149	0.98	0.001101819	20.22743739
ebi-a-GCST90016951	rs1612733	T	C	0.0596	0.108708	0.0238006	4.22E-06	-0.021	0.0359	0.5573	0.001324683	24.32425454
ebi-a-GCST90016951	rs17376049	T	C	0.1083	0.0848534	0.0172114	7.30E-07	-0.0443	0.0235	0.0596005	0.001390643	25.53712804
ebi-a-GCST90016951	rs2113833	C	T	0.9583	-0.169146	0.0355009	1.14E-06	0.0505	0.0373	0.1755	0.002286604	42.02784944
ebi-a-GCST90016951	rs3009418	A	C	0.9215	-0.0927607	0.0210123	8.69E-06	0.0354	0.0314	0.2589	0.001244867	22.85682855
ebi-a-GCST90016951	rs499272	G	C	0.1362	0.0706431	0.016046	9.29E-06	-0.0334	0.0236	0.1573	0.001174248	21.55867365
ebi-a-GCST90016951	rs55793120	T	C	0.0507	0.13822	0.0266152	1.44E-07	-0.0209	0.0345	0.543599	0.001839006	33.78582958
ebi-a-GCST90016951	rs56199908	T	C	0.0537	-0.199327	0.0410444	1.66E-06	0.0032	0.0347	0.926	0.004037991	74.34890526
ebi-a-GCST90016951	rs76724913	T	G	0.0765	0.0901053	0.0203104	9.60E-06	-0.0238	0.0285	0.4026	0.001147173	21.06102336
ebi-a-GCST90016952	rs10028567	C	T	0.0815	-0.0934027	0.0190343	3.72E-06	-0.0362	0.0255	0.1552	0.001306128	23.98309399
ebi-a-GCST90016952	rs11110281	T	C	0.0676	-0.130554	0.0225943	1.40E-08	0.0285	0.0292	0.329	0.002148619	39.48620783
ebi-a-GCST90016952	rs16950051	A	G	0.0586	0.107008	0.0236973	5.34E-06	0.0611	0.0304	0.0441703	0.001263381	23.19718545
ebi-a-GCST90016952	rs2370083	G	T	0.0885	-0.0842751	0.0184509	4.26E-06	0.023	0.0238	0.3338	0.001145852	21.03673728
ebi-a-GCST90016952	rs2952251	G	A	0.7475	0.0639298	0.0126525	3.72E-07	0.0107	0.0162	0.5088	0.001542799	28.33555878
ebi-a-GCST90016952	rs35344081	G	A	0.2406	0.0609349	0.0129703	2.64E-06	0.0022	0.0171	0.8983	0.001356839	24.91552561
ebi-a-GCST90016952	rs395407	C	G	0.8579	0.0826855	0.0172536	1.33E-06	-0.0139	0.0294	0.636099	0.001666938	30.61935019
ebi-a-GCST90016952	rs57646748	G	A	0.0676	-0.088021	0.019876	7.88E-06	0.0567	0.0273	0.0379699	0.000976678	17.92783699
ebi-a-GCST90016952	rs6563952	C	G	0.9076	-0.0801931	0.0178576	8.71E-06	0.0346	0.0244	0.1559	0.001078625	19.80118223
ebi-a-GCST90016952	rs6806351	T	C	0.2087	-0.0619209	0.0135744	6.94E-06	0.0021	0.0178	0.9049	0.001266392	23.25254184
ebi-a-GCST90016952	rs76717940	T	A	0.0606	0.150606	0.0334079	3.09E-06	0.0619	0.0318	0.0516595	0.002582485	47.48021772
ebi-a-GCST90016952	rs77968078	G	A	0.0567	-0.0993013	0.0224788	7.93E-06	0.0063	0.0314	0.8417	0.001054806	19.36346451
ebi-a-GCST90016952	rs7916711	A	G	0.0646	0.0959639	0.021545	6.33E-06	-0.001	0.0304	0.9739	0.00111295	20.43201712
ebi-a-GCST90016952	rs957755	T	G	0.1909	-0.0642449	0.0142702	7.42E-06	0.0256	0.0185	0.1661	0.001275015	23.41108242
ebi-a-GCST90016953	rs11150282	T	C	0.3211	0.098235	0.0197127	7.36E-07	-0.0013	0.0154	0.9317	0.00420735	77.48036549
ebi-a-GCST90016953	rs113884518	T	C	0.0487	-0.20591	0.0455376	7.74E-06	0.0224	0.0334	0.502	0.003928541	72.32572624
ebi-a-GCST90016953	rs1221147	A	T	0.8439	-0.126305	0.0279161	4.86E-06	-0.0173	0.022	0.4307	0.004203054	77.40092491
ebi-a-GCST90016953	rs16851659	G	C	0.3887	-0.0895168	0.0186555	1.27E-06	-0.0149	0.0144	0.3006	0.003808097	70.09983421
ebi-a-GCST90016953	rs28678345	T	C	0.0467	0.213083	0.0471377	8.06E-06	0.0542	0.0316	0.0865805	0.004042724	74.43639538
ebi-a-GCST90016953	rs367480	A	G	0.5726	0.0841649	0.0185948	7.52E-06	-0.0072	0.0145	0.6187	0.003467192	63.80258105
ebi-a-GCST90016953	rs4129395	G	A	0.4264	0.0904264	0.0185253	1.22E-06	-0.0011	0.0144	0.937	0.003999879	73.64434334
ebi-a-GCST90016953	rs73074665	A	T	0.0855	0.164631	0.0356037	3.62E-06	0.0093	0.0276	0.735201	0.004238411	78.05480648
ebi-a-GCST90016953	rs789069	A	C	0.172	-0.10413	0.0234459	6.50E-06	-0.0031	0.0182	0.866	0.00308845	56.81144774
ebi-a-GCST90016953	rs79790072	T	C	0.0567	0.226103	0.0488017	3.54E-06	-0.002	0.0347	0.9552	0.005468592	100.8344663
ebi-a-GCST90016953	rs8028558	A	G	0.4046	0.08346	0.0188504	9.78E-06	0.0389	0.0146	0.00759399	0.003355996	61.74949005
ebi-a-GCST90016953	rs9864379	T	C	0.1133	-0.160521	0.0292752	4.66E-08	-0.0257	0.0235	0.2744	0.005177264	95.43476171
ebi-a-GCST90016954	rs10071529	C	G	0.9125	-0.125105	0.0278674	8.64E-06	0.003	0.0284	0.9159	0.002499311	45.94719676
ebi-a-GCST90016954	rs11779863	G	A	0.2068	-0.0772768	0.0172171	6.69E-06	0.008	0.0175	0.6478	0.001959122	35.9969027
ebi-a-GCST90016954	rs12566890	T	G	0.0954	-0.103134	0.0241775	8.11E-06	0.0071	0.0281	0.8009	0.001835856	33.72785182
ebi-a-GCST90016954	rs13100746	C	T	0.4095	0.0638979	0.0142685	7.29E-06	6.00E-04	0.0147	0.9664	0.00197459	36.28167629
ebi-a-GCST90016954	rs3932485	C	T	0.4284	0.0626209	0.0141623	9.93E-06	0.0139	0.0145	0.3356	0.001920482	35.28556804
ebi-a-GCST90016954	rs62188991	G	C	0.1113	-0.110864	0.0241355	5.27E-06	0.0376	0.0281	0.1811	0.002431428	44.69620376
ebi-a-GCST90016954	rs638542	A	G	0.7137	0.070592	0.0157049	5.17E-06	0.0012	0.0163	0.9413	0.00203647	37.4209933
ebi-a-GCST90016954	rs74603314	T	C	0.0457	0.230767	0.0489701	2.28E-06	0.0113	0.0335	0.7364	0.004644923	85.57609412
ebi-a-GCST90016954	rs7706512	A	G	0.496	-0.0657351	0.0138979	2.27E-06	-0.0041	0.0146	0.7776	0.002160413	39.70343696
ebi-a-GCST90016954	rs7801843	A	G	0.1292	-0.0869495	0.0194509	9.47E-06	-0.041	0.0204	0.0438601	0.00170116	31.24902773
ebi-a-GCST90016954	rs7853673	A	G	0.4861	0.0624389	0.0139833	6.73E-06	-8.00E-04	0.0145	0.9544	0.001947802	35.78849487
ebi-a-GCST90016954	rs949341	A	G	0.6799	-0.0656602	0.0147216	7.73E-06	-0.0074	0.0152	0.628699	0.001876571	34.477267
ebi-a-GCST90016955	rs11251024	G	A	0.33	0.104201	0.0206737	6.63E-07	-0.007	0.0151	0.642899	0.004801341	88.47176632
ebi-a-GCST90016955	rs11606187	A	G	0.1074	-0.154539	0.0326288	3.31E-06	0.0149	0.0235	0.5264	0.004578965	84.35532626
ebi-a-GCST90016955	rs13219468	G	C	0.2256	0.115344	0.0236958	1.41E-06	0.0175	0.0179	0.3296	0.004648624	85.64460269
ebi-a-GCST90016955	rs13385922	T	C	0.4056	0.0929494	0.0201348	3.97E-06	-0.0371	0.0148	0.01196	0.004165814	76.71227485
ebi-a-GCST90016955	rs166849	A	G	0.6103	-0.0911053	0.0202239	7.74E-06	-0.0373	0.0145	0.0100099	0.003948126	72.68772363
ebi-a-GCST90016955	rs2172426	T	C	0.5527	0.10212	0.0198947	3.17E-07	-0.0298	0.0146	0.0410696	0.005156321	95.04671126
ebi-a-GCST90016955	rs267959	G	A	0.6571	-0.0988612	0.0209676	2.62E-06	-0.0033	0.0151	0.8253	0.004404339	81.12405979
ebi-a-GCST90016955	rs4383094	C	T	0.9036	-0.149188	0.0320662	4.28E-06	0.0189	0.0239	0.4279	0.003877493	71.38225298
ebi-a-GCST90016955	rs55921101	A	T	0.2266	-0.109245	0.0236201	4.32E-06	-0.0427	0.0173	0.0133999	0.00418309	77.0317348
ebi-a-GCST90016955	rs60775321	T	C	0.3012	-0.0962425	0.0213842	7.10E-06	0.024	0.0158	0.1282	0.003899165	71.78278689
ebi-a-GCST90016955	rs72671304	T	C	0.0696	0.172322	0.0370028	3.80E-06	0.0451	0.0266	0.0897904	0.003845833	70.79715442
ebi-a-GCST90016955	rs7911787	G	T	0.0656	-0.223071	0.0470232	3.39E-06	-0.0132	0.0303	0.664599	0.006100324	112.5543573
ebi-a-GCST90016955	rs8126061	T	C	0.0954	-0.159135	0.0351904	7.36E-06	0.0062	0.0255	0.8063	0.004370855	80.50460765
ebi-a-GCST90016955	rs9542068	T	C	0.3211	0.0990709	0.0218149	6.52E-06	-0.0069	0.0161	0.6665	0.004279257	78.81025636
ebi-a-GCST90016956	rs111810795	C	T	0.1074	-0.0867108	0.0180573	1.73E-06	0	0.0266	0.9997	0.001441576	26.4737848
ebi-a-GCST90016956	rs114889439	A	G	0.0527	-0.253809	0.0539169	6.19E-06	-0.0463	0.0368	0.2086	0.006431943	118.7125221
ebi-a-GCST90016956	rs12186441	G	A	0.0368	0.208096	0.0453999	4.53E-06	0.0302	0.0362	0.4047	0.003069882	56.46885801
ebi-a-GCST90016956	rs12668619	A	G	0.3549	0.055301	0.0117654	2.57E-06	-0.0104	0.0148	0.480799	0.001400326	25.71517916
ebi-a-GCST90016956	rs12741784	C	T	0.336	-0.0621452	0.0119266	1.28E-07	-0.0343	0.0149	0.0215199	0.001723267	31.65581883
ebi-a-GCST90016956	rs1442060	A	G	0.506	0.0514024	0.0112125	4.51E-06	-0.0171	0.0152	0.2606	0.001320913	24.25494354
ebi-a-GCST90016956	rs1447205	C	G	0.6382	0.0520689	0.0115656	7.35E-06	-0.0271	0.0152	0.0750101	0.001252023	22.98837217
ebi-a-GCST90016956	rs1693340	T	C	0.1262	0.0818934	0.018245	9.25E-06	0.0393	0.023	0.0878496	0.001479106	27.16401783
ebi-a-GCST90016956	rs2175069	G	A	0.6143	0.0526752	0.0114886	4.64E-06	-0.0184	0.0148	0.2124	0.001314839	24.1432598
ebi-a-GCST90016956	rs2561116	T	G	0.1133	-0.083617	0.0187159	7.89E-06	-0.0052	0.0238	0.8258	0.001404836	25.79813363
ebi-a-GCST90016956	rs2585520	G	T	0.0825	-0.0904972	0.0200428	5.27E-06	-0.0132	0.0254	0.6031	0.001239825	22.76412979
ebi-a-GCST90016956	rs4263802	A	G	0.6163	-0.050942	0.0114921	7.45E-06	-0.0024	0.0146	0.8692	0.001227343	22.53467348
ebi-a-GCST90016956	rs4461038	G	A	0.6938	0.0554965	0.0119467	3.73E-06	0.0018	0.0148	0.9046	0.001308581	24.02820432
ebi-a-GCST90016956	rs4797169	T	C	0.2505	0.0587799	0.0128297	4.49E-06	-8.00E-04	0.0168	0.9641	0.00129738	23.82225273
ebi-a-GCST90016956	rs61264131	A	C	0.0497	0.202367	0.0464388	6.75E-06	-0.0313	0.0373	0.401	0.003868357	71.21340192
ebi-a-GCST90016956	rs6692542	G	A	0.6272	-0.0534397	0.0118254	8.68E-06	-0.0122	0.0154	0.429	0.001335488	24.522928
ebi-a-GCST90016956	rs6909981	C	T	0.2018	-0.0638696	0.0141765	5.48E-06	0.0198	0.0177	0.2626	0.001314169	24.13094633
ebi-a-GCST90016956	rs75768969	C	G	0.161	-0.0703773	0.0156855	7.19E-06	-0.0102	0.0196	0.6023	0.001338083	24.57064259
ebi-a-GCST90016956	rs79535861	A	C	0.0885	0.100666	0.0207016	1.58E-06	0.0293	0.0241	0.2249	0.001634916	30.03019472
ebi-a-GCST90016956	rs9345168	A	C	0.5338	-0.0509102	0.0113253	8.49E-06	-0.0041	0.0143	0.7739	0.001290002	23.68661557
ebi-a-GCST90016957	rs11184341	C	G	0.7217	-0.0655301	0.014223	4.14E-06	-0.0058	0.0156	0.7119	0.00172497	31.68716089
ebi-a-GCST90016957	rs111862613	T	C	0.166	0.0907065	0.0196746	3.73E-06	0.0189	0.03	0.529	0.002278143	41.87197399
ebi-a-GCST90016957	rs117107102	A	G	0.0447	0.204683	0.0431572	2.92E-06	-0.0189	0.0401	0.637901	0.003578004	65.84904888
ebi-a-GCST90016957	rs11729256	T	C	0.2386	0.0749798	0.0150177	6.73E-07	0.0207	0.0169	0.2202	0.002042687	37.53547069
ebi-a-GCST90016957	rs12908520	G	A	0.4563	0.0619104	0.0130946	2.15E-06	0.0138	0.0145	0.3391	0.00190181	34.94183572
ebi-a-GCST90016957	rs2602429	T	C	0.7783	-0.0745516	0.0156195	2.70E-06	0.0122	0.0187	0.5141	0.001918036	35.24052883
ebi-a-GCST90016957	rs4242783	A	G	0.7127	-0.0687992	0.0147694	2.75E-06	-0.0164	0.0167	0.3241	0.001938381	35.6150674
ebi-a-GCST90016957	rs4936098	G	A	0.66	-0.0648691	0.0135928	1.13E-06	-0.0154	0.0153	0.3143	0.00188855	34.69776683
ebi-a-GCST90016957	rs61779207	G	A	0.1779	-0.0758811	0.0167762	6.63E-06	0.0616	0.0184	0.000827904	0.001684216	30.93726082
ebi-a-GCST90016957	rs74542928	T	C	0.0785	0.112124	0.0236422	1.65E-06	-0.0081	0.0247	0.744201	0.00181883	33.41448354
ebi-a-GCST90016957	rs9349825	A	G	0.2793	-0.0704354	0.0147128	2.51E-06	-0.0089	0.0161	0.5801	0.001997273	36.69929018
ebi-a-GCST90016957	rs941682	G	A	0.3111	-0.0631526	0.0143767	9.58E-06	-0.0059	0.0163	0.7185	0.001709498	31.40246146
ebi-a-GCST90016958	rs11671100	A	C	0.2008	-0.160034	0.0349472	4.08E-06	-0.0177	0.0265	0.5034	0.008220036	151.9883632
ebi-a-GCST90016958	rs11764871	G	T	0.2505	0.127099	0.025656	7.49E-07	1.00E-04	0.0163	0.9927	0.006065877	111.9149224
ebi-a-GCST90016958	rs2546105	T	A	0.7545	-0.126643	0.0257111	1.03E-06	0.0112	0.0161	0.4865	0.005941596	109.6082346
ebi-a-GCST90016958	rs2944282	T	C	0.3002	-0.124197	0.0257026	1.57E-06	-0.0066	0.0157	0.6723	0.006480923	119.6224217
ebi-a-GCST90016958	rs34962571	A	C	0.0825	-0.186945	0.0418412	6.25E-06	-0.0038	0.0272	0.8883	0.005290756	97.53793116
ebi-a-GCST90016958	rs4396289	C	T	0.16	-0.152918	0.0288525	1.54E-07	-0.0228	0.0188	0.2243	0.006285596	115.9943582
ebi-a-GCST90016958	rs61702987	T	C	0.175	0.145501	0.0300007	3.08E-06	0.0043	0.0196	0.8263	0.006112994	112.7895606
ebi-a-GCST90016958	rs62570196	C	T	0.0686	-0.246101	0.0483077	2.70E-07	0.0312	0.0291	0.283	0.007739575	143.0353555
ebi-a-GCST90016958	rs6545794	A	G	0.0885	-0.197786	0.0410495	5.97E-07	0.0131	0.0272	0.631801	0.006311332	116.4723037
ebi-a-GCST90016958	rs7077363	G	A	0.164	0.148942	0.0318366	2.83E-06	0.0075	0.0203	0.7105	0.006082953	112.2318994
ebi-a-GCST90016958	rs7314815	G	A	0.503	0.101088	0.0225594	6.40E-06	0.0035	0.0142	0.8059	0.005109208	94.17380866
ebi-a-GCST90016958	rs7627405	C	T	0.167	-0.134158	0.0301427	8.19E-06	-0.0012	0.0228	0.9579	0.005007542	92.29045741
ebi-a-GCST90016958	rs7860510	G	C	0.0974	0.164855	0.0375128	9.60E-06	0.0327	0.0239	0.1715	0.004778466	88.04825094
ebi-a-GCST90016959	rs10787984	G	C	0.1759	0.094316	0.0213513	9.62E-06	-0.0481	0.0185	0.00921892	0.002578971	47.41545746
ebi-a-GCST90016959	rs2715439	T	C	0.5457	-0.0746684	0.0164822	6.27E-06	5.00E-04	0.0146	0.97	0.002764397	50.83403341
ebi-a-GCST90016959	rs34583783	G	T	0.1024	0.126596	0.0268461	4.49E-06	-0.0084	0.0229	0.7133	0.002946136	54.18587752
ebi-a-GCST90016959	rs35011108	A	G	0.0636	0.232634	0.0512044	6.34E-06	-0.0379	0.0434	0.3825	0.006446068	118.9749182
ebi-a-GCST90016959	rs4073240	G	A	0.3827	0.0749687	0.0167368	7.94E-06	-0.009	0.0151	0.5501	0.00265549	48.82603543
ebi-a-GCST90016959	rs71315246	A	G	0.1431	-0.0969809	0.021925	9.83E-06	0.0369	0.0198	0.0620698	0.002306599	42.39621261
ebi-a-GCST90016959	rs7915461	C	T	0.9423	-0.18776	0.0401636	5.92E-06	-0.0151	0.026	0.563101	0.00383355	70.57017763
ebi-a-GCST90016960	rs11604400	C	T	0.1153	-0.102524	0.0234834	9.74E-06	-0.0133	0.0222	0.551099	0.002144403	39.4085708
ebi-a-GCST90016960	rs12522517	A	T	0.1272	-0.104884	0.0234695	4.41E-06	0.0111	0.0236	0.637801	0.002442589	44.90186678
ebi-a-GCST90016960	rs13231526	C	A	0.0636	0.143237	0.0311654	4.81E-06	-0.0143	0.0283	0.6131	0.002443762	44.92349422
ebi-a-GCST90016960	rs2147798	G	C	0.8042	-0.0922959	0.0192121	1.40E-06	-0.0113	0.0181	0.532	0.002682697	49.32762257
ebi-a-GCST90016960	rs2717140	C	T	0.1113	-0.119225	0.0251081	2.05E-06	0.0147	0.0234	0.5299	0.002811998	51.71183229
ebi-a-GCST90016960	rs55719207	G	A	0.4175	-0.0699243	0.0158036	9.61E-06	-0.004	0.0165	0.8106	0.002378147	43.71441536
ebi-a-GCST90016960	rs6664405	T	C	0.1441	-0.0953084	0.0210752	5.23E-06	-0.0147	0.0228	0.5191	0.002240678	41.18181987
ebi-a-GCST90016960	rs7680684	T	C	0.675	0.083381	0.0168901	9.77E-07	-0.0312	0.0157	0.04705	0.003050362	56.1086832
ebi-a-GCST90016960	rs80078995	A	T	0.1342	-0.11324	0.0232586	1.57E-06	-0.0092	0.0219	0.6753	0.002979887	54.8084933
ebi-a-GCST90016960	rs9490822	C	T	0.4473	-0.0734512	0.0155789	2.54E-06	-0.0107	0.0145	0.4614	0.002667572	49.04877637
ebi-a-GCST90016960	rs9915817	C	T	0.671	-0.0749219	0.016833	8.22E-06	0.0072	0.0159	0.6505	0.002478369	45.56124941
ebi-a-GCST90016961	rs11184341	C	G	0.7217	-0.0655855	0.0142236	4.06E-06	-0.0058	0.0156	0.7119	0.001727888	31.74085379
ebi-a-GCST90016961	rs111862613	T	C	0.166	0.0911199	0.0196748	3.39E-06	0.0189	0.03	0.529	0.002298956	42.25539296
ebi-a-GCST90016961	rs117107102	A	G	0.0447	0.204406	0.0431629	3.01E-06	-0.0189	0.0401	0.637901	0.003568326	65.67030302
ebi-a-GCST90016961	rs11729256	T	C	0.2386	0.0750473	0.0150184	6.58E-07	0.0207	0.0169	0.2202	0.002046367	37.6032218
ebi-a-GCST90016961	rs12908520	G	A	0.4563	0.061772	0.0130954	2.26E-06	0.0138	0.0145	0.3391	0.001893316	34.78549017
ebi-a-GCST90016961	rs2602429	T	C	0.7783	-0.0745352	0.0156201	2.72E-06	0.0122	0.0187	0.5141	0.001917192	35.2249962
ebi-a-GCST90016961	rs4242783	A	G	0.7127	-0.0685454	0.0147701	3.00E-06	-0.0164	0.0167	0.3241	0.001924106	35.35227873
ebi-a-GCST90016961	rs4936098	G	A	0.66	-0.0649225	0.0135934	1.10E-06	-0.0154	0.0153	0.3143	0.001891661	34.7550248
ebi-a-GCST90016961	rs61779207	G	A	0.1779	-0.0760539	0.0167769	6.32E-06	0.0616	0.0184	0.000827904	0.001691896	31.07856389
ebi-a-GCST90016961	rs74542928	T	C	0.0785	0.112623	0.0236434	1.48E-06	-0.0081	0.0247	0.744201	0.001835055	33.71311099
ebi-a-GCST90016961	rs9349825	A	G	0.2793	-0.0703407	0.0147133	2.60E-06	-0.0089	0.0161	0.5801	0.001991906	36.60047571
ebi-a-GCST90016961	rs941682	G	A	0.3111	-0.0632957	0.0143777	9.17E-06	-0.0059	0.0163	0.7185	0.001717254	31.54517997
ebi-a-GCST90016962	rs1107244	G	A	0.0785	0.0758558	0.0171182	3.59E-06	-0.03	0.0249	0.229	0.000832478	15.27869415
ebi-a-GCST90016962	rs11769002	G	A	0.4006	-0.0528793	0.0109389	1.45E-06	0.0084	0.0147	0.569101	0.001342855	24.65838499
ebi-a-GCST90016962	rs11958296	A	G	0.0706	-0.0981222	0.0218272	9.30E-06	0.0074	0.0274	0.786901	0.00126349	23.19919744
ebi-a-GCST90016962	rs12990744	C	T	0.1233	-0.0776618	0.0172986	8.21E-06	-0.005	0.0251	0.8425	0.001303944	23.94294769
ebi-a-GCST90016962	rs1689282	A	C	0.34	-0.0520061	0.0113942	5.28E-06	0.0206	0.0157	0.1898	0.00121384	22.28644892
ebi-a-GCST90016962	rs2290844	C	T	0.1133	0.0813969	0.0191632	9.10E-06	0.0065	0.0253	0.7973	0.001331228	24.4445948
ebi-a-GCST90016962	rs2450745	A	C	0.0825	-0.080524	0.0184702	7.12E-06	-0.0319	0.0245	0.1918	0.000981614	18.01852285
ebi-a-GCST90016962	rs2875322	C	T	0.7932	0.0580945	0.0131432	8.78E-06	-0.0361	0.0177	0.0420397	0.001107218	20.32667605
ebi-a-GCST90016962	rs34417064	A	G	0.5119	-0.048202	0.0106868	7.01E-06	0.0088	0.0145	0.5431	0.001161058	21.31623759
ebi-a-GCST90016962	rs67281112	G	C	0.2167	0.0634575	0.0137846	3.92E-06	5.00E-04	0.021	0.981	0.001367045	25.10319648
ebi-a-GCST90016962	rs7129639	A	C	0.5984	0.0524955	0.0109584	1.78E-06	-0.01	0.0146	0.4943	0.001324523	24.3213132
ebi-a-GCST90016962	rs8130320	A	G	0.4821	-0.049002	0.010717	4.84E-06	0.0085	0.0142	0.5512	0.001199059	22.01474583
ebi-a-GCST90016963	rs1901739	G	T	0.505	-0.115769	0.0248626	3.59E-06	0.008	0.0143	0.578801	0.006700561	123.7037641
ebi-a-GCST90016963	rs35110698	T	C	0.1491	-0.146322	0.0320852	5.72E-06	-0.0241	0.0192	0.2106	0.005432571	100.1666515
ebi-a-GCST90016963	rs35778461	C	T	0.1918	0.146679	0.0297186	1.21E-06	0.0107	0.0183	0.560101	0.006670115	123.137914
ebi-a-GCST90016963	rs594561	T	C	0.5586	-0.112231	0.0251681	9.41E-06	-0.0027	0.0145	0.8522	0.006211392	114.6164295
ebi-a-GCST90016963	rs602075	G	A	0.7694	-0.168974	0.0296976	3.57E-08	0.0141	0.0164	0.3895	0.010131675	187.6963345
ebi-a-GCST90016963	rs7898615	T	G	0.1153	0.167966	0.0373586	8.87E-06	0.023	0.0233	0.323	0.005755699	106.1590316
ebi-a-GCST90016964	rs17380632	A	T	0.3032	0.125564	0.0280409	9.27E-06	-0.0137	0.0156	0.3788	0.006661892	122.9850978
ebi-a-GCST90016964	rs2154444	G	T	0.7773	-0.138234	0.0308961	8.37E-06	0.0332	0.0176	0.0596403	0.006615591	122.1246296
ebi-a-GCST90016964	rs34619204	G	A	0.1998	-0.156037	0.0344392	8.84E-06	0.0313	0.0184	0.0891107	0.007785369	143.8883234
ebi-a-GCST90016964	rs4364940	A	G	0.2793	0.126418	0.0282207	8.58E-06	-0.01	0.016	0.529	0.006433885	118.7485952
ebi-a-GCST90016964	rs4680035	G	A	0.4543	0.119599	0.0259446	4.99E-06	0.0063	0.0143	0.6607	0.007092213	130.9859864
ebi-a-GCST90016964	rs58212166	A	G	0.1332	-0.161506	0.0359102	7.94E-06	-0.0257	0.0217	0.2367	0.006023244	111.12357
ebi-a-GCST90016965	rs10794359	C	T	0.5129	0.0953524	0.02006	2.23E-06	-0.0252	0.0164	0.124	0.004543014	83.68999679
ebi-a-GCST90016965	rs1563175	A	C	0.4443	0.0923834	0.0202157	5.54E-06	0.0056	0.0144	0.6991	0.004214389	77.61054098
ebi-a-GCST90016965	rs17012738	T	G	0.4076	0.0903417	0.0200239	7.24E-06	-0.0306	0.0143	0.03264	0.003941447	72.56427117
ebi-a-GCST90016965	rs17096874	C	T	0.1809	-0.126337	0.0268919	2.86E-06	-0.0309	0.0201	0.1236	0.00473006	87.15206647
ebi-a-GCST90016965	rs17105491	G	C	0.0596	-0.193107	0.0411187	1.57E-06	-0.0311	0.0299	0.2982	0.004180083	76.97612946
ebi-a-GCST90016965	rs4244069	A	G	0.8867	0.146775	0.0326594	9.81E-06	-0.0068	0.0236	0.774499	0.004328534	79.72172715
ebi-a-GCST90016965	rs4506496	A	G	0.663	-0.10309	0.0212861	1.49E-06	0.0125	0.0152	0.4093	0.004749047	87.5035899
ebi-a-GCST90016965	rs712981	A	C	0.4185	0.10076	0.0202902	6.83E-07	-0.0157	0.0146	0.2823	0.004941417	91.06569637
ebi-a-GCST90016965	rs79598899	C	T	0.0825	0.182586	0.0357284	3.75E-07	0.0336	0.0288	0.2437	0.005046903	93.01956971
ebi-a-GCST90016965	rs816292	T	C	0.2425	-0.113003	0.02204	2.64E-07	0.0016	0.0159	0.9219	0.00469142	86.43677263
ebi-a-GCST90016965	rs9299345	T	C	0.1173	-0.1364	0.0302372	8.04E-06	0.0238	0.0217	0.2728	0.003852742	70.92482932
ebi-a-GCST90016966	rs10502061	A	G	0.0944	0.0835752	0.0192017	7.94E-06	-0.0119	0.0263	0.6511	0.001194245	21.92624109
ebi-a-GCST90016966	rs13376554	A	T	0.0308	0.197389	0.0458642	7.72E-06	0.0457	0.0455	0.3158	0.002326162	42.75662295
ebi-a-GCST90016966	rs2014785	T	C	0.3887	0.0515687	0.0112199	4.68E-06	-0.0272	0.0151	0.0712705	0.001263779	23.20451346
ebi-a-GCST90016966	rs2396460	C	T	0.5606	0.0512653	0.0109555	2.91E-06	0.0192	0.0148	0.1936	0.001294763	23.77413853
ebi-a-GCST90016966	rs2804244	G	A	0.5447	0.053089	0.0110983	2.04E-06	0.0105	0.0142	0.4598	0.001397958	25.67164093
ebi-a-GCST90016966	rs3900776	G	A	0.0706	-0.110013	0.0236302	2.75E-06	0.0053	0.0312	0.8647	0.001588274	29.17209881
ebi-a-GCST90016966	rs62157625	T	C	0.1133	0.088573	0.0185548	1.45E-06	0.0125	0.025	0.6183	0.001576302	28.95185606
ebi-a-GCST90016966	rs6474958	G	A	0.5974	0.0500065	0.0112001	6.74E-06	-0.0102	0.0153	0.5058	0.001202879	22.08495857
ebi-a-GCST90016966	rs6726833	C	A	0.0944	-0.0877497	0.0189408	3.32E-06	0.0562	0.0267	0.0355402	0.001316527	24.17429346
ebi-a-GCST90016966	rs6854026	C	T	0.4881	0.0508482	0.0109075	3.20E-06	0.0035	0.0143	0.8077	0.001292037	23.72403501
ebi-a-GCST90016966	rs7193624	T	C	0.8509	-0.0750642	0.0150723	5.35E-07	0.0242	0.0194	0.211	0.001429723	26.25579768
ebi-a-GCST90016966	rs7823228	C	G	0.7843	0.0621085	0.0136614	5.84E-06	0.0154	0.0188	0.4122	0.001305162	23.9653403
ebi-a-GCST90016966	rs78735375	A	C	0.0527	-0.137429	0.0305304	5.33E-06	-0.0263	0.0369	0.4761	0.001885753	34.64628191
ebi-a-GCST90016967	rs10150232	A	G	0.2535	0.0567088	0.0124877	6.68E-06	-0.0105	0.0165	0.526	0.001217135	22.34701762
ebi-a-GCST90016967	rs11018566	A	G	0.0517	-0.156465	0.0366032	6.14E-06	-0.0548	0.0352	0.1194	0.002400494	44.12619109
ebi-a-GCST90016967	rs115414803	A	C	0.0586	-0.144356	0.0317524	6.83E-06	-0.0285	0.0368	0.438	0.002299172	42.25937995
ebi-a-GCST90016967	rs1272208	T	G	0.7197	0.0611743	0.0129831	4.28E-06	0.0261	0.0168	0.12	0.001509881	27.73006004
ebi-a-GCST90016967	rs1431492	C	T	0.1829	-0.0654996	0.0146188	7.36E-06	0.0028	0.0191	0.8834	0.001282319	23.54536554
ebi-a-GCST90016967	rs17734739	T	C	0.1899	0.0660052	0.014908	7.43E-06	-0.0087	0.0187	0.6421	0.001340448	24.61412508
ebi-a-GCST90016967	rs34449434	A	C	0.4563	-0.0497004	0.0113402	9.85E-06	0.0098	0.0195	0.6159	0.001225631	22.503193
ebi-a-GCST90016967	rs4669806	G	T	0.2495	0.0576389	0.0122994	2.42E-06	-0.0079	0.016	0.6218	0.001244178	22.84416323
ebi-a-GCST90016967	rs6494922	A	G	0.0726	0.0903106	0.0202257	6.62E-06	-0.032	0.0274	0.2431	0.001098275	20.16231375
ebi-a-GCST90016967	rs6563550	T	C	0.0785	0.0877135	0.0176745	2.35E-07	-0.0299	0.0249	0.2296	0.001113084	20.43447656
ebi-a-GCST90016967	rs7155595	C	A	0.3091	0.0539336	0.0118903	7.55E-06	-0.0099	0.0155	0.5212	0.001242404	22.81155476
ebi-a-GCST90016967	rs8005030	C	T	0.3022	0.0554447	0.0117854	2.28E-06	-0.006	0.0158	0.705399	0.001296509	23.8062449
ebi-a-GCST90016967	rs9347879	T	C	0.4602	0.050618	0.011049	4.22E-06	0.0147	0.0144	0.3089	0.001272974	23.37354681
ebi-a-GCST90016968	rs11585893	A	G	0.1481	-0.0740746	0.0147633	1.80E-06	-0.0045	0.022	0.8383	0.001384562	25.42529467
ebi-a-GCST90016968	rs13207588	A	G	0.2326	-0.059205	0.0131195	7.48E-06	-0.008	0.02	0.6883	0.001251348	22.97597946
ebi-a-GCST90016968	rs1340391	T	C	0.1918	-0.0592004	0.0132244	6.73E-06	-0.02	0.018	0.2668	0.001086543	19.94668968
ebi-a-GCST90016968	rs17619981	T	G	0.0656	0.0880978	0.0187002	2.69E-06	-0.0023	0.0249	0.9252	0.000951474	17.46474207
ebi-a-GCST90016968	rs2023437	T	C	0.1243	-0.0782325	0.0167634	5.02E-06	0.0095	0.0233	0.683501	0.001332389	24.46593935
ebi-a-GCST90016968	rs2366421	T	A	0.2336	-0.0528153	0.0117124	7.65E-06	-0.0023	0.0161	0.8873	0.000998798	18.33427706
ebi-a-GCST90016968	rs28757219	T	A	0.1521	0.0818398	0.0170319	1.29E-06	0.0106	0.0221	0.632199	0.001727559	31.7348062
ebi-a-GCST90016968	rs495004	C	G	0.2097	-0.0607475	0.0129865	3.42E-06	-0.0023	0.0191	0.9039	0.001223143	22.45746468
ebi-a-GCST90016968	rs66710942	T	C	0.5845	-0.0488038	0.0107412	5.86E-06	-0.0109	0.0149	0.4654	0.001156892	21.23965743
ebi-a-GCST90016968	rs6795673	C	T	0.4115	0.0538565	0.0105251	3.38E-07	-0.0217	0.0144	0.1318	0.001404826	25.79794191
ebi-a-GCST90016968	rs9507307	C	T	0.1899	0.0604456	0.0129128	2.13E-06	0.0041	0.0195	0.8349	0.001124147	20.63780155
ebi-a-GCST90016969	rs11155559	T	C	0.0954	0.0956023	0.0212961	8.92E-06	-0.0437	0.0256	0.088111	0.001577508	28.97405282
ebi-a-GCST90016969	rs12909713	C	T	0.4692	-0.0550716	0.0120039	4.95E-06	0.0091	0.0143	0.5231	0.001510686	27.74487989
ebi-a-GCST90016969	rs13242616	C	T	0.6302	0.0583747	0.0123176	2.29E-06	0.0042	0.017	0.8064	0.001588271	29.17204795
ebi-a-GCST90016969	rs199035	G	A	0.5089	0.0559495	0.0119716	3.00E-06	-0.0068	0.0145	0.6367	0.001564677	28.73801926
ebi-a-GCST90016969	rs2057922	C	G	0.8936	-0.0915241	0.0194623	3.83E-06	0.0099	0.0241	0.6804	0.00159289	29.25701543
ebi-a-GCST90016969	rs2276875	A	G	0.2545	-0.0697176	0.0139537	4.65E-07	-0.0168	0.0188	0.371	0.00184438	33.88472759
ebi-a-GCST90016969	rs2428166	G	A	0.0487	-0.165859	0.0337309	8.51E-07	0.0272	0.0343	0.4271	0.00254891	46.86136104
ebi-a-GCST90016969	rs28418786	C	G	0.1561	-0.0791324	0.0174957	6.48E-06	0.0021	0.0207	0.9209	0.001649805	30.30411616
ebi-a-GCST90016969	rs28479800	A	T	0.0974	-0.09152	0.0210002	7.93E-06	0.0488	0.0306	0.111	0.001472707	27.04632939
ebi-a-GCST90016969	rs35177866	A	G	0.1243	0.0917125	0.0190133	2.95E-06	-0.0403	0.0266	0.1306	0.001831106	33.64042508
ebi-a-GCST90016969	rs62251337	G	A	0.8419	0.0690763	0.0149374	4.24E-06	0.0236	0.0184	0.1996	0.001270225	23.32300362
ebi-a-GCST90016969	rs72684847	T	C	0.0656	-0.114369	0.0253873	6.76E-06	-0.0059	0.0296	0.8405	0.001603553	29.45318424
ebi-a-GCST90016969	rs76181748	C	T	0.1441	-0.0778559	0.017164	6.78E-06	-0.019	0.0211	0.3685	0.001495203	27.46008482
ebi-a-GCST90016969	rs77455852	T	G	0.1213	-0.0891491	0.0195601	3.16E-06	-0.0045	0.0285	0.8736	0.001694203	31.12101296
ebi-a-GCST90016969	rs79795328	A	G	0.1252	-0.0818645	0.0176441	4.23E-06	0.026	0.0213	0.2223	0.001468028	26.96027511
ebi-a-GCST90016970	rs10841473	G	C	0.2704	-0.0624207	0.0129438	1.65E-06	-0.0111	0.0161	0.4921	0.001537371	28.23572423
ebi-a-GCST90016970	rs12022129	A	G	0.7793	-0.0619356	0.0138937	8.00E-06	-0.001	0.0174	0.9537	0.001319525	24.22942528
ebi-a-GCST90016970	rs182549	T	C	0.5089	-0.119703	0.0127294	1.28E-20	-0.0282	0.016	0.0778001	0.007162134	132.2866706
ebi-a-GCST90016970	rs2491158	A	G	0.8181	-0.0712624	0.015983	8.05E-06	0.0076	0.0188	0.6853	0.001511437	27.75868254
ebi-a-GCST90016970	rs2686790	C	T	0.8847	-0.070741	0.0157926	7.50E-06	0.0162	0.0203	0.4242	0.001020934	18.7410233
ebi-a-GCST90016970	rs4957061	T	C	0.4652	0.0534239	0.0117431	5.78E-06	0.0292	0.0167	0.0807198	0.001420144	26.07963117
ebi-a-GCST90016970	rs540489	T	G	0.2336	-0.0637641	0.0138746	5.19E-06	0.0272	0.018	0.1318	0.00145583	26.73594178
ebi-a-GCST90016970	rs55888705	A	G	0.3867	0.0546319	0.0121139	6.67E-06	-0.0025	0.0149	0.8662	0.001415695	25.99782252
ebi-a-GCST90016970	rs5746486	T	C	0.3539	-0.0536216	0.0120801	9.00E-06	-0.0112	0.0148	0.4506	0.001314891	24.14422284
ebi-a-GCST90016970	rs7322849	T	C	0.0964	0.112428	0.0201813	1.08E-08	0.0295	0.0262	0.2605	0.002202076	40.4707818
ebi-a-GCST90016970	rs75344046	C	T	0.0497	0.232354	0.0505979	4.86E-06	0.0101	0.0398	0.7993	0.005099733	93.99826578
ebi-a-GCST90016970	rs76671854	C	G	0.1252	-0.0846055	0.0184003	3.96E-06	0.0231	0.0228	0.3119	0.001567979	28.79875805
ebi-a-GCST90016970	rs857444	C	T	0.3608	0.0558234	0.0121219	3.57E-06	0.0299	0.015	0.0459505	0.001437361	26.39626713
ebi-a-GCST90016971	rs11069458	C	T	0.8101	0.0680947	0.015503	7.72E-06	0.0396	0.0184	0.0315297	0.001426659	26.19945247
ebi-a-GCST90016971	rs116261629	G	C	0.0716	0.128112	0.0261358	8.62E-07	0.0544	0.0297	0.0672001	0.002182015	40.10129642
ebi-a-GCST90016971	rs1241171	G	A	0.2157	-0.0692654	0.0150148	4.24E-06	-0.0119	0.0175	0.4946	0.001623286	29.81621932
ebi-a-GCST90016971	rs1571225	T	C	0.8509	-0.0826826	0.0170621	1.12E-06	0.0671	0.0223	0.00266698	0.00173466	31.86547439
ebi-a-GCST90016971	rs1969927	A	G	0.6203	-0.0564589	0.0126935	9.07E-06	0.006	0.0156	0.6996	0.001501541	27.57666658
ebi-a-GCST90016971	rs2713349	T	A	0.7455	-0.0617228	0.0140174	8.63E-06	-0.0016	0.0164	0.9204	0.001445628	26.54831241
ebi-a-GCST90016971	rs2728491	T	G	0.6899	0.0627416	0.0139456	6.33E-06	-0.0029	0.0158	0.8546	0.001684337	30.93949136
ebi-a-GCST90016971	rs3827020	C	T	0.1899	0.0766479	0.0160642	1.79E-06	0.0081	0.0223	0.717599	0.001807566	33.20716562
ebi-a-GCST90016971	rs4798126	G	A	0.1501	0.073288	0.016799	7.15E-06	-0.0155	0.0212	0.4659	0.00137039	25.16470171
ebi-a-GCST90016971	rs542415	T	C	0.34	-0.0613623	0.0133436	4.71E-06	0.018	0.0154	0.2429	0.001689881	31.04149309
ebi-a-GCST90016971	rs60178956	G	A	0.2346	-0.0624818	0.0141485	8.06E-06	-0.0106	0.0174	0.5418	0.001402018	25.7462991
ebi-a-GCST90016971	rs6793291	A	C	0.9076	-0.112729	0.0241633	3.11E-06	0.0055	0.0271	0.8402	0.002131414	39.16935143
ebi-a-GCST90016971	rs72676854	T	C	0.0656	0.123209	0.026882	5.62E-06	0.0112	0.0292	0.7011	0.001861022	34.19105356
ebi-a-GCST90016971	rs7802841	A	C	0.6491	-0.0670097	0.0137701	1.77E-06	9.00E-04	0.0153	0.9533	0.002045504	37.58733629
ebi-a-GCST90016971	rs9899990	A	G	0.0656	-0.102702	0.0233878	9.07E-06	-0.0012	0.0257	0.9616	0.001293077	23.74315212
ebi-a-GCST90016972	rs115043014	G	A	0.0437	-0.206605	0.043992	5.19E-06	0.014	0.0359	0.6962	0.003567691	65.65856867
ebi-a-GCST90016972	rs2788271	G	T	0.835	0.0575596	0.0133492	7.16E-06	0.027	0.019	0.1552	0.000912927	16.7565489
ebi-a-GCST90016973	rs10084203	G	A	0.7584	-0.0549699	0.0123563	8.59E-06	-0.0077	0.0162	0.635801	0.001107325	20.32863807
ebi-a-GCST90016973	rs12034718	G	A	0.835	-0.0701199	0.0158213	9.58E-06	-0.0672	0.0206	0.00111199	0.001354824	24.87847478
ebi-a-GCST90016973	rs12585793	T	C	0.0527	-0.262206	0.0564729	5.79E-06	0.0483	0.0347	0.1645	0.006864571	126.7526045
ebi-a-GCST90016973	rs2017189	T	G	0.5785	0.0506956	0.011024	3.87E-06	0.0033	0.0147	0.8241	0.001253347	23.01272801
ebi-a-GCST90016973	rs4962426	T	G	0.8022	-0.0614216	0.0135979	7.38E-06	-0.021	0.0191	0.2722	0.00119724	21.98130265
ebi-a-GCST90016973	rs56221232	T	C	0.1083	0.0828027	0.0167401	7.62E-07	0.0146	0.023	0.5265	0.001324239	24.31608622
ebi-a-GCST90016973	rs7322368	C	T	0.9155	-0.0815733	0.0183167	5.52E-06	-0.0285	0.0243	0.2403	0.001029535	18.89907014
ebi-a-GCST90016973	rs75238760	T	A	0.1938	0.0619423	0.0139942	6.80E-06	-0.0147	0.0182	0.4198	0.00119895	22.01274461
ebi-a-GCST90016974	rs11228830	A	G	0.0706	0.135265	0.0298411	6.55E-06	-0.009	0.0297	0.760699	0.002401089	44.13714531
ebi-a-GCST90016974	rs113054641	G	A	0.0845	-0.144881	0.0274574	1.74E-07	0.0134	0.0268	0.6163	0.00324764	59.74927212
ebi-a-GCST90016974	rs12304031	G	A	0.1292	-0.0862781	0.0196846	6.70E-06	-0.0316	0.0218	0.1463	0.001674989	30.76749168
ebi-a-GCST90016974	rs12458763	A	C	0.0716	0.122037	0.0269587	6.37E-06	0.0209	0.0284	0.4614	0.001979982	36.38093963
ebi-a-GCST90016974	rs1862649	G	A	0.0915	0.113124	0.0248176	4.76E-06	0.0392	0.0253	0.1221	0.002127578	39.09871424
ebi-a-GCST90016974	rs2114713	G	T	0.4513	0.062721	0.0138998	6.88E-06	-0.0166	0.0145	0.2528	0.001948302	35.79770359
ebi-a-GCST90016974	rs2642760	G	C	0.3767	0.0713357	0.0145396	8.58E-07	-0.0098	0.0149	0.511	0.002389663	43.92660359
ebi-a-GCST90016974	rs270727	G	C	0.3221	-0.0694173	0.0150795	5.38E-06	0.0243	0.0176	0.1666	0.002104368	38.67128797
ebi-a-GCST90016974	rs326049	C	G	0.2048	0.0759694	0.0167617	8.19E-06	0.0073	0.0184	0.69	0.001879809	34.53685915
ebi-a-GCST90016974	rs62130338	A	G	0.7376	0.0732608	0.0158324	3.90E-06	0.019	0.0186	0.309	0.002077581	38.17800558
ebi-a-GCST90016974	rs62390301	T	C	0.1829	-0.0872983	0.0174893	7.42E-07	0.0026	0.019	0.8908	0.002277878	41.86709728
ebi-a-GCST90016974	rs7083431	A	C	0.3549	0.0703539	0.0144439	8.85E-07	0.0021	0.0152	0.888	0.002266415	41.65592359
ebi-a-GCST90016974	rs71428626	G	T	0.0726	-0.133188	0.0289905	4.80E-06	-0.0017	0.0292	0.9547	0.002388713	43.90909812
ebi-a-GCST90016974	rs72814525	A	G	0.3231	0.0664154	0.0149766	8.25E-06	0.0386	0.0156	0.0131899	0.00192943	35.45028832
ebi-a-GCST90016974	rs782080	A	T	0.5934	-0.0653488	0.0137974	2.23E-06	0.0237	0.015	0.1135	0.002060726	37.86761906
ebi-a-GCST90016974	rs78453362	A	G	0.0577	-0.14948	0.0327073	4.06E-06	0.0311	0.0323	0.3359	0.002429748	44.66523844
ebi-a-GCST90016974	rs9657374	C	T	0.3022	0.0680719	0.0148172	4.50E-06	-0.0158	0.0155	0.3082	0.0019543	35.90812319
ebi-a-GCST90016975	rs1007475	G	T	0.2942	0.118065	0.0261271	7.92E-06	0.0031	0.0153	0.8397	0.005788908	106.7751095
ebi-a-GCST90016975	rs11761679	T	C	0.1561	0.154775	0.0321539	2.20E-06	-4.00E-04	0.0195	0.9842	0.006311397	116.473512
ebi-a-GCST90016975	rs142855850	A	G	0.1014	0.205013	0.0457138	6.86E-06	-0.0466	0.0348	0.1813	0.007659443	141.5429991
ebi-a-GCST90016975	rs16934069	T	C	0.1988	-0.133784	0.0299444	8.86E-06	0.017	0.0184	0.3567	0.005701586	105.1552334
ebi-a-GCST90016975	rs16941336	C	T	0.2644	0.127488	0.0267936	1.53E-06	0.002	0.0193	0.9163	0.006322252	116.6751014
ebi-a-GCST90016975	rs17163238	G	A	0.1998	0.140987	0.0309117	5.51E-06	-0.0156	0.018	0.3865	0.006355975	117.3014305
ebi-a-GCST90016975	rs4537857	T	C	0.2922	-0.12459	0.0260992	1.80E-06	0.0058	0.0156	0.7118	0.00642077	118.50498
ebi-a-GCST90016975	rs486484	A	G	0.4712	-0.108349	0.0240008	6.61E-06	-0.0111	0.0145	0.4436	0.005850278	107.9137319
ebi-a-GCST90016975	rs4928024	G	A	0.9016	0.17471	0.0389333	8.19E-06	0.017	0.0242	0.4817	0.005415948	99.85849171
ebi-a-GCST90016975	rs72723662	C	T	0.1004	0.224078	0.0449336	7.86E-07	0.0068	0.0313	0.8272	0.00907009	167.8497217
ebi-a-GCST90016975	rs7412979	C	G	0.0875	0.186779	0.0389112	1.71E-06	-0.0014	0.0237	0.9537	0.005570921	102.7318636
ebi-a-GCST90016975	rs74622183	A	G	0.0875	-0.201027	0.0428204	2.46E-06	0.0456	0.0265	0.0853493	0.006453268	119.1086697
ebi-a-GCST90016975	rs77356209	T	C	0.0477	0.216874	0.0483299	6.66E-06	-0.0282	0.0306	0.356	0.004273042	78.69530834
ebi-a-GCST90016975	rs7752361	G	A	0.496	0.11923	0.0239975	7.69E-07	-0.0236	0.0142	0.0974002	0.007107442	131.2692516
ebi-a-GCST90016975	rs7763512	A	G	0.6173	-0.119846	0.0253367	3.11E-06	-0.0139	0.015	0.3545	0.006786281	125.2971176
ebi-a-GCST90016975	rs9349693	G	A	0.6889	-0.117973	0.0259861	5.55E-06	-0.0213	0.0153	0.1647	0.005965563	110.053023
ebi-a-GCST90016976	rs10090365	G	A	0.4414	0.0834413	0.0180989	4.17E-06	-5.00E-04	0.0147	0.9708	0.003433408	63.17874917
ebi-a-GCST90016976	rs10809135	C	T	0.5089	-0.0834858	0.0182426	5.47E-06	0.0044	0.0165	0.789	0.003483835	64.10991889
ebi-a-GCST90016976	rs11153159	G	C	0.1292	-0.12805	0.0285446	4.42E-06	0.0018	0.022	0.9341	0.003689522	67.90900479
ebi-a-GCST90016976	rs2193878	T	A	0.0487	0.228255	0.0509241	9.46E-06	0.0127	0.0325	0.6975	0.004827442	88.95505438
ebi-a-GCST90016976	rs4294381	C	T	0.8201	-0.112197	0.023186	1.37E-06	0.0273	0.0182	0.1331	0.003714415	68.36889834
ebi-a-GCST90016976	rs4678258	T	C	0.2763	0.0986136	0.0215646	5.53E-06	0.0234	0.017	0.1693	0.003889046	71.5957648
ebi-a-GCST90016976	rs6489992	A	G	0.3847	-0.0840437	0.0187031	7.89E-06	-0.0195	0.0148	0.1871	0.00334387	61.52562739
ebi-a-GCST90016976	rs6494306	A	G	0.1968	-0.0969304	0.0214221	5.80E-06	0.0256	0.0173	0.1378	0.00297029	54.63144249
ebi-a-GCST90016976	rs7400877	C	T	0.7495	0.0951085	0.0212799	9.29E-06	-0.0101	0.0166	0.5433	0.003396628	62.49965843
ebi-a-GCST90016976	rs9973954	G	A	0.6938	-0.0892075	0.0195401	5.95E-06	0.0155	0.0159	0.3287	0.003381211	62.215001
ebi-a-GCST90016977	rs12404911	C	T	0.17	0.140717	0.0304142	2.80E-06	0.0058	0.0186	0.752899	0.00558792	103.0470875
ebi-a-GCST90016977	rs212393	A	G	0.6899	0.135254	0.0286209	3.62E-06	0.0176	0.0158	0.2648	0.007827411	144.6714673
ebi-a-GCST90016977	rs73128290	A	G	0.2634	0.129726	0.0284563	4.29E-06	-0.0049	0.0164	0.764999	0.006530276	120.539356
ebi-a-GCST90016977	rs7742829	C	T	0.4195	0.11411	0.0251099	5.61E-06	0.0118	0.0145	0.4148	0.006341786	117.0379044
ebi-a-GCST90016978	rs10461257	A	G	0.2853	-0.0551969	0.0122069	6.51E-06	-0.004	0.0192	0.8338	0.001242467	22.81270711
ebi-a-GCST90016978	rs17081797	A	G	0.0686	-0.0904325	0.0204253	3.34E-06	0.0108	0.0272	0.691399	0.001045056	19.18427921
ebi-a-GCST90016978	rs62132810	A	G	0.1083	-0.0828853	0.0179623	5.67E-06	-0.0494	0.0306	0.1069	0.001326882	24.36468803
ebi-a-GCST90016978	rs62190261	A	C	0.0905	0.0958394	0.0214723	8.74E-06	-0.0312	0.0285	0.2744	0.001512061	27.77017368
ebi-a-GCST90016978	rs62467127	C	T	0.0447	0.114108	0.0251983	3.25E-06	-0.0208	0.0322	0.5182	0.001112012	20.41477798
ebi-a-GCST90016978	rs73952017	C	T	0.0875	-0.0862164	0.0194354	8.46E-06	0.0141	0.0263	0.5915	0.001187	21.79307299
ebi-a-GCST90016978	rs78521377	C	T	0.0527	0.124992	0.0274797	5.61E-06	-0.0047	0.0331	0.8874	0.001559885	28.64986168
ebi-a-GCST90016978	rs892686	A	G	0.4513	0.0514099	0.011136	3.97E-06	-1.00E-04	0.0143	0.9922	0.001308952	24.03502726
ebi-a-GCST90016978	rs999354	T	A	0.325	0.0580248	0.0117185	7.01E-07	0.0339	0.0155	0.0283903	0.001477217	27.12928975
ebi-a-GCST90016979	rs10506058	A	G	0.3966	0.0997048	0.0221926	8.92E-06	-0.0204	0.0145	0.1595	0.004757953	87.66846395
ebi-a-GCST90016979	rs1942371	G	A	0.1302	-0.157938	0.034187	4.06E-06	0.0243	0.0222	0.2733	0.005649808	104.194851
ebi-a-GCST90016979	rs1948423	T	A	0.3082	-0.108859	0.023425	3.49E-06	3.00E-04	0.0157	0.986	0.005053263	93.13737743
ebi-a-GCST90016979	rs40656	C	T	0.1889	0.142664	0.0311021	8.62E-06	-0.0238	0.0251	0.3433	0.006236848	115.0891088
ebi-a-GCST90016979	rs4869133	G	A	0.0885	-0.180591	0.0409505	7.24E-06	-0.0019	0.0272	0.9451	0.005261652	96.99855239
ebi-a-GCST90016979	rs61267978	T	C	0.1243	0.14708	0.0320875	5.59E-06	0.0038	0.0208	0.8555	0.00470938	86.76923601
ebi-a-GCST90016979	rs6577484	G	A	0.1481	0.160425	0.0360857	8.41E-06	-0.013	0.0246	0.595799	0.006494082	119.8669013
ebi-a-GCST90016979	rs6890185	C	T	0.6889	-0.113424	0.0233137	1.12E-06	-0.0049	0.0152	0.7471	0.005514373	101.6832847
ebi-a-GCST90016979	rs71564433	T	A	0.1789	-0.126746	0.0274657	7.80E-06	0.0486	0.0182	0.00768104	0.004719597	86.95837757
ebi-a-GCST90016979	rs77845139	A	G	0.2952	-0.114993	0.0257186	8.41E-06	-0.0097	0.0171	0.5721	0.005502437	101.4619717
ebi-a-GCST90016980	rs11264403	G	A	0.0398	-0.139061	0.0334454	7.76E-06	0.0435	0.0347	0.2099	0.001478038	27.14437287
ebi-a-GCST90016980	rs11586026	A	T	0.0636	0.110967	0.0250498	8.85E-06	0.0675	0.0296	0.0225201	0.001466683	26.93553553
ebi-a-GCST90016980	rs116847295	C	T	0.0755	0.110021	0.0246032	4.58E-06	0.0389	0.03	0.1936	0.001689799	31.03998469
ebi-a-GCST90016980	rs12341505	G	A	0.1113	0.0810718	0.0180121	4.82E-06	0.0065	0.0216	0.7618	0.001300229	23.87464868
ebi-a-GCST90016980	rs12490337	C	G	0.2455	-0.0616879	0.0137581	7.49E-06	0.0174	0.0167	0.2978	0.001409745	25.88840854
ebi-a-GCST90016980	rs2795528	G	A	0.0487	-0.184315	0.0392204	2.72E-06	0.0354	0.0359	0.3242	0.003147732	57.90538882
ebi-a-GCST90016980	rs2817172	C	T	0.4125	0.058139	0.0124492	2.77E-06	-0.0122	0.0155	0.4282	0.001638313	30.092689
ebi-a-GCST90016980	rs550843	T	C	0.1491	-0.0783246	0.0169209	2.05E-06	-0.009	0.0216	0.6775	0.00155662	28.58979626
ebi-a-GCST90016981	rs10890671	C	T	0.4732	0.0537401	0.0118848	6.52E-06	0.0221	0.0142	0.1187	0.001439851	26.44205332
ebi-a-GCST90016981	rs11597285	G	T	0.4245	-0.0537947	0.0120548	9.38E-06	-0.0099	0.0144	0.4937	0.001413943	25.96560635
ebi-a-GCST90016981	rs12921100	T	A	0.6829	-0.0563759	0.0127019	8.23E-06	2.00E-04	0.0156	0.9916	0.001376481	25.27670763
ebi-a-GCST90016981	rs1496626	T	C	0.1541	-0.0722307	0.01616	6.78E-06	-0.0184	0.0198	0.3543	0.001360177	24.97689191
ebi-a-GCST90016981	rs149807560	C	A	0.0895	-0.104264	0.0235841	7.10E-06	0.0662	0.0304	0.0292099	0.001771747	32.54796621
ebi-a-GCST90016981	rs2103510	G	A	0.1312	0.0786551	0.0168217	2.42E-06	0.0052	0.0217	0.8115	0.001410384	25.90015367
ebi-a-GCST90016981	rs59414781	C	G	0.1799	0.0668866	0.0149773	9.15E-06	-0.0161	0.0183	0.3779	0.001320098	24.23995839
ebi-a-GCST90016981	rs62448871	C	A	0.4612	-0.0540309	0.0120324	6.78E-06	0.0164	0.015	0.272	0.001450879	26.64488312
ebi-a-GCST90016981	rs75672793	A	G	0.0706	-0.108908	0.0240522	6.14E-06	-0.0478	0.0264	0.0704904	0.001556528	28.58810817
ebi-a-GCST90016981	rs9541268	C	A	0.0964	0.09597	0.0197312	8.79E-07	-0.0033	0.0234	0.8881	0.001604554	29.47159349
ebi-a-GCST90016982	rs11532348	C	T	0.1829	-0.103931	0.0226826	5.71E-06	0.0038	0.0194	0.8441	0.003228562	59.39713631
ebi-a-GCST90016982	rs12684609	T	C	0.1978	0.100827	0.0220366	6.10E-06	-0.0118	0.0183	0.5182	0.00322621	59.35372634
ebi-a-GCST90016982	rs12996055	A	C	0.1918	0.0921817	0.0209405	8.08E-06	0.0132	0.0177	0.4548	0.002634431	48.43780648
ebi-a-GCST90016982	rs143662916	C	T	0.0577	0.253264	0.0540141	3.07E-06	-0.0496	0.0332	0.135	0.006974963	128.8052881
ebi-a-GCST90016982	rs189356	G	A	0.5219	0.0781125	0.0171916	6.26E-06	-0.0079	0.0149	0.596499	0.003044929	56.00844214
ebi-a-GCST90016982	rs213863	T	C	0.6909	0.0887412	0.0188377	2.35E-06	-0.0072	0.0157	0.6466	0.003363526	61.88850318
ebi-a-GCST90016982	rs28402691	T	C	0.167	0.110695	0.0251199	9.56E-06	-0.0145	0.0225	0.517299	0.003409161	62.73104973
ebi-a-GCST90016982	rs305411	A	G	0.1352	0.129218	0.0264518	1.01E-06	0.0276	0.0233	0.2361	0.003904527	71.88187549
ebi-a-GCST90016982	rs3828477	G	T	0.2813	-0.0912179	0.019569	2.89E-06	0.0075	0.0171	0.6609	0.003364399	61.90462314
ebi-a-GCST90016982	rs5011652	C	G	0.7545	-0.0899597	0.020001	5.51E-06	-0.0323	0.0172	0.0607603	0.002998035	55.14329173
ebi-a-GCST90016982	rs55672356	T	A	0.0527	-0.193354	0.0413815	2.74E-06	0.0313	0.0311	0.3154	0.003732798	68.7085218
ebi-a-GCST90016982	rs72821405	T	C	0.0885	-0.147365	0.0319978	4.76E-06	-0.0288	0.0289	0.3186	0.003503633	64.47552469
ebi-a-GCST90016982	rs74919520	G	A	0.1282	0.125703	0.0276296	5.76E-06	-0.0199	0.0219	0.365	0.003532045	65.00021631
ebi-a-GCST90016983	rs1010560	C	A	0.2962	0.0580232	0.0122722	1.96E-06	-0.0113	0.0165	0.494899	0.001403679	25.77683978
ebi-a-GCST90016983	rs12794898	G	T	0.0944	0.0903299	0.0197212	4.92E-06	0.0343	0.0278	0.218	0.001395088	25.61885602
ebi-a-GCST90016983	rs12886051	G	C	0.3429	-0.0521782	0.0118051	8.01E-06	0.0274	0.0154	0.0738295	0.001226894	22.52642446
ebi-a-GCST90016983	rs1519491	T	C	0.4085	0.0499197	0.0113558	8.95E-06	0.0023	0.0145	0.8726	0.001204261	22.11037083
ebi-a-GCST90016983	rs1576241	A	G	0.4394	-0.0510343	0.0109535	3.33E-06	0.0068	0.0143	0.6342	0.001283121	23.56009539
ebi-a-GCST90016983	rs2907920	G	A	0.7097	-0.0561173	0.0126824	7.65E-06	-0.0141	0.0174	0.4172	0.001297614	23.82655492
ebi-a-GCST90016983	rs4277593	G	A	0.4831	-0.0585649	0.0109914	1.14E-07	0.008	0.0148	0.5872	0.001712965	31.46624464
ebi-a-GCST90016983	rs56405618	A	G	0.1113	-0.08963	0.0186508	1.57E-06	-0.0243	0.0253	0.3359	0.001589231	29.18971434
ebi-a-GCST90016983	rs73031725	T	C	0.0606	0.167591	0.0355224	1.98E-06	-0.0035	0.0338	0.9164	0.003197824	58.82982431
ebi-a-GCST90016983	rs73167075	T	C	0.2396	0.0573137	0.0127573	8.57E-06	-0.0086	0.0167	0.6071	0.001196949	21.97596315
ebi-a-GCST90016983	rs74101919	T	C	0.1869	-0.0718988	0.0144651	1.03E-06	-0.0218	0.0186	0.2415	0.001571182	28.85767931
ebi-a-GCST90016983	rs7784490	G	C	0.6113	0.0518543	0.0113136	4.55E-06	0.0112	0.0147	0.4473	0.001277816	23.46257943
ebi-a-GCST90016983	rs946513	T	C	0.9453	-0.205899	0.0460018	8.62E-06	-0.0018	0.0354	0.9602	0.004384251	80.75244216
ebi-a-GCST90016984	rs10070053	A	G	0.4076	0.0594312	0.0135375	7.65E-06	0.0023	0.0147	0.8751	0.001705722	31.33297312
ebi-a-GCST90016984	rs12634070	T	C	0.1928	0.0736486	0.0164921	9.95E-06	0.0187	0.0183	0.3075	0.00168829	31.01222835
ebi-a-GCST90016984	rs2482516	C	T	0.2256	0.0754415	0.0164619	4.72E-06	-0.0116	0.0191	0.5428	0.001988635	36.5402527
ebi-a-GCST90016984	rs35890118	A	G	0.3171	-0.066536	0.0147661	8.26E-06	0.0207	0.0159	0.1928	0.001917329	35.22752896
ebi-a-GCST90016984	rs59936925	A	T	0.1004	0.117085	0.0233995	9.38E-07	-0.0077	0.0255	0.762	0.002476371	45.52442323
ebi-a-GCST90016984	rs61823518	A	C	0.0954	-0.0955381	0.0215724	6.68E-06	0.0132	0.0267	0.6202	0.00157539	28.9350905
ebi-a-GCST90016984	rs6677933	C	T	0.2416	-0.0804405	0.0164216	1.19E-06	-0.0151	0.0174	0.3862	0.002371236	43.58708032
ebi-a-GCST90016984	rs72680320	T	C	0.4135	-0.0649382	0.013919	2.27E-06	-0.011	0.0145	0.4479	0.00204538	37.58505535
ebi-a-GCST90016984	rs9426473	A	G	0.2793	0.0727361	0.0161662	6.31E-06	0.011	0.0174	0.5271	0.002129882	39.14113603
ebi-a-GCST90016985	rs10810043	G	A	0.6103	-0.0515518	0.0115923	9.27E-06	-0.0057	0.0157	0.7171	0.001264129	23.21094161
ebi-a-GCST90016985	rs11077359	C	T	0.8002	0.0645443	0.0148833	9.64E-06	0.0112	0.0232	0.630199	0.001332109	24.46080236
ebi-a-GCST90016985	rs11080344	C	T	0.4742	0.0516921	0.0113054	4.79E-06	0.006	0.0145	0.6805	0.001332479	24.46760842
ebi-a-GCST90016985	rs13247359	G	A	0.4801	0.051211	0.0113031	7.33E-06	-0.0013	0.0159	0.936	0.001309206	24.03969503
ebi-a-GCST90016985	rs178271	C	T	0.9473	-0.145257	0.0294239	7.81E-07	0.0962	0.0319	0.00253099	0.002106698	38.71418756
ebi-a-GCST90016985	rs4575475	A	G	0.7634	-0.0619514	0.0137787	7.04E-06	-0.0217	0.0172	0.2066	0.001386434	25.4597215
ebi-a-GCST90016985	rs7521171	A	G	0.662	0.0596434	0.0129279	4.32E-06	0.0224	0.027	0.4075	0.00159195	29.23973048
ebi-a-GCST90016985	rs8100692	T	C	0.4274	0.0577411	0.0113476	4.16E-07	0.0185	0.0146	0.2041	0.001631872	29.97417397
ebi-a-GCST90016986	rs112893842	T	C	0.0974	0.11381	0.0232806	1.45E-06	0.0195	0.0238	0.4114	0.00227743	41.85885073
ebi-a-GCST90016986	rs2892880	G	A	0.2604	0.0817755	0.0181686	6.83E-06	0.0263	0.0167	0.1162	0.002575813	47.35723823
ebi-a-GCST90016986	rs4344384	T	G	0.5258	-0.0715978	0.0156309	4.83E-06	0.0074	0.0144	0.6089	0.002556298	46.9975327
ebi-a-GCST90016986	rs4677103	A	G	0.171	0.0977912	0.0197263	9.60E-07	0.0282	0.0223	0.207	0.002711316	49.85529206
ebi-a-GCST90016986	rs55658617	T	C	0.0696	0.174369	0.0362226	2.15E-06	-0.0047	0.0367	0.8977	0.003937744	72.49582152
ebi-a-GCST90016986	rs72731813	C	T	0.0815	-0.147383	0.0293796	4.33E-07	-0.0141	0.0277	0.609399	0.003252082	59.83126446
ebi-a-GCST90016986	rs9608282	T	G	0.0656	0.142939	0.0299793	2.52E-06	-0.0034	0.029	0.9072	0.002504772	46.04784234
ebi-a-GCST90016986	rs9725395	A	G	0.0875	-0.13834	0.029554	3.52E-06	0.0417	0.0271	0.1235	0.003056092	56.21441677
ebi-a-GCST90016987	rs12031543	T	C	0.0755	-0.127185	0.0281887	6.55E-06	0.0207	0.0323	0.5223	0.002258165	41.50395059
ebi-a-GCST90016987	rs13066142	G	A	0.0934	0.119141	0.0250891	3.79E-06	0.0162	0.0263	0.5376	0.002403893	44.18880847
ebi-a-GCST90016987	rs16863365	A	G	0.1173	0.109402	0.0226964	1.79E-06	0.0223	0.0212	0.2921	0.002478516	45.5639501
ebi-a-GCST90016987	rs2032031	G	A	0.5268	0.0654931	0.0148681	9.14E-06	0.0035	0.0146	0.8081	0.002138512	39.30006779
ebi-a-GCST90016987	rs2590913	A	G	0.9274	-0.154496	0.0339396	6.65E-06	0.0573	0.0301	0.0573297	0.003214165	59.1314186
ebi-a-GCST90016987	rs2853179	T	C	0.7515	-0.0811971	0.0174234	2.42E-06	-0.0305	0.0175	0.0803693	0.002462444	45.26777241
ebi-a-GCST90016987	rs4797774	A	G	0.9314	-0.212582	0.0470044	5.64E-06	-0.0235	0.0303	0.4372	0.005774885	106.5149483
ebi-a-GCST90016987	rs6580353	T	C	0.2604	0.0770979	0.0169735	4.94E-06	0.0085	0.0166	0.6089	0.002289565	42.08239317
ebi-a-GCST90016987	rs72647089	T	G	0.1064	-0.106594	0.0239337	8.30E-06	0.0186	0.0236	0.4288	0.00216063	39.70741694
ebi-a-GCST90016988	rs10138457	T	C	0.0716	-0.113054	0.0261933	7.88E-06	0.0138	0.0289	0.631801	0.001699222	31.21336379
ebi-a-GCST90016988	rs10938938	A	G	0.8062	0.0773514	0.0170915	7.37E-06	-0.0141	0.0184	0.4443	0.001869661	34.35007037
ebi-a-GCST90016988	rs11071887	T	C	0.2634	0.0662403	0.0146315	5.91E-06	-0.0258	0.018	0.1535	0.001702637	31.276209
ebi-a-GCST90016988	rs11166701	G	A	0.5159	-0.0655301	0.013186	5.51E-07	-0.0111	0.0144	0.4403	0.002144926	39.41819793
ebi-a-GCST90016988	rs2314294	T	C	0.1183	0.0865932	0.0193719	8.08E-06	0.0279	0.0213	0.1905	0.001564239	28.72995858
ebi-a-GCST90016988	rs2435610	A	C	0.2604	0.0647132	0.0143314	5.93E-06	0.0022	0.0166	0.893	0.001613072	29.62829851
ebi-a-GCST90016988	rs4747450	C	A	0.2664	0.0668509	0.0147685	5.84E-06	-0.0312	0.0163	0.0554996	0.001746779	32.08849172
ebi-a-GCST90016988	rs4753063	A	G	0.5586	0.0596297	0.0130052	4.86E-06	0.0059	0.0144	0.6797	0.00175343	32.2108842
ebi-a-GCST90016988	rs517089	T	A	0.169	0.076227	0.0170411	5.14E-06	-0.0125	0.0189	0.5094	0.001632057	29.97759037
ebi-a-GCST90016988	rs75416973	A	G	0.2256	0.0727223	0.016451	9.46E-06	0.0124	0.0178	0.4868	0.001847862	33.94883492
ebi-a-GCST90016988	rs764177	C	A	0.338	-0.0601454	0.0135366	9.61E-06	0.0174	0.0152	0.2513	0.001618861	29.73480679
ebi-a-GCST90016988	rs76680460	G	A	0.0477	-0.161296	0.0364332	8.19E-06	-0.047	0.0412	0.2541	0.002363575	43.44592266
ebi-a-GCST90016989	rs11150408	G	T	0.5547	-0.0488254	0.0109063	7.06E-06	0.028	0.0165	0.08908	0.001177694	21.62201739
ebi-a-GCST90016989	rs12216169	T	A	0.0835	0.0881722	0.0193683	5.33E-06	0.0079	0.0297	0.7896	0.001189905	21.84647338
ebi-a-GCST90016989	rs12537781	T	C	0.2296	-0.055544	0.0125223	9.15E-06	0.0328	0.0165	0.0469602	0.001091421	20.03635342
ebi-a-GCST90016989	rs13279148	G	A	0.166	0.0715309	0.0150878	2.25E-06	0.0364	0.0199	0.0674202	0.001416744	26.01711892
ebi-a-GCST90016989	rs1899291	T	C	0.8718	-0.0697217	0.0150285	4.57E-06	-0.0378	0.0212	0.0741105	0.001086603	19.94779754
ebi-a-GCST90016989	rs3005511	G	A	0.664	-0.0516127	0.0112852	5.29E-06	-0.0146	0.015	0.3308	0.00118864	21.82322877
ebi-a-GCST90016989	rs3752849	G	A	0.0328	0.163846	0.036608	7.68E-06	0.0037	0.0368	0.9192	0.001703303	31.28845712
ebi-a-GCST90016989	rs4793307	C	T	0.2455	0.0574165	0.0122472	4.01E-06	-0.0039	0.0165	0.8127	0.001221277	22.42316192
ebi-a-GCST90016989	rs62503162	A	G	0.0875	-0.0974091	0.0194379	7.47E-07	-0.0325	0.0254	0.201	0.0015152	27.82790383
ebi-a-GCST90016989	rs62583469	T	A	0.1988	-0.0634136	0.0142227	5.78E-06	-0.012	0.0182	0.51	0.001281009	23.52127146
ebi-a-GCST90016989	rs73729431	C	T	0.0606	-0.13745	0.0299983	3.17E-06	-0.0051	0.0328	0.8763	0.002151011	39.53027275
ebi-a-GCST90016990	rs112205261	T	C	0.0577	-0.188618	0.0403613	3.35E-06	0.0046	0.0314	0.8833	0.003868666	71.21912575
ebi-a-GCST90016990	rs13070736	A	C	0.1571	-0.121331	0.0272024	7.62E-06	-0.0352	0.0201	0.0797995	0.003898754	71.77517722
ebi-a-GCST90016990	rs1784446	A	G	0.5577	-0.0907728	0.0198096	5.23E-06	-0.0207	0.0144	0.151	0.004064986	74.84796737
ebi-a-GCST90016990	rs2223081	A	G	0.7078	-0.102572	0.0221108	3.89E-06	-0.0251	0.0167	0.1344	0.004351895	80.15387258
ebi-a-GCST90016990	rs2240838	G	A	0.498	-0.0980582	0.0197653	7.36E-07	-0.0064	0.0152	0.675199	0.004807628	88.58818814
ebi-a-GCST90016990	rs3851328	G	T	0.7336	0.107774	0.0236527	4.18E-06	0.0125	0.0172	0.4668	0.004539955	83.63338552
ebi-a-GCST90016990	rs6430926	T	C	0.4861	-0.0879736	0.0197127	8.37E-06	0.0153	0.0145	0.2922	0.003866687	71.18253773
ebi-a-GCST90016990	rs67490567	T	C	0.1978	0.108495	0.0245457	8.94E-06	0.0176	0.0223	0.4298	0.003735583	68.75997943
ebi-a-GCST90016990	rs76663501	C	T	0.0815	0.175349	0.0378576	4.83E-06	-0.0131	0.0311	0.6738	0.004603343	84.8065005
ebi-a-GCST90016991	rs11027642	C	T	0.1243	0.129006	0.0284844	4.92E-06	-0.0084	0.0215	0.696101	0.003623066	66.68138268
ebi-a-GCST90016991	rs11079158	T	C	0.2197	0.100627	0.022546	7.35E-06	0.0221	0.0171	0.1961	0.003471768	63.8870848
ebi-a-GCST90016991	rs11938607	C	T	0.7366	-0.0978125	0.0216636	8.22E-06	0.0165	0.0167	0.3211	0.003712498	68.33347162
ebi-a-GCST90016991	rs12257723	A	C	0.339	-0.0952742	0.0211569	8.85E-06	-0.0054	0.0157	0.7295	0.004068008	74.90383607
ebi-a-GCST90016991	rs12278566	T	A	0.175	-0.121065	0.0251658	1.65E-06	-0.0048	0.0199	0.809	0.004232132	77.93868355
ebi-a-GCST90016991	rs12710729	C	A	0.3708	0.0893384	0.0199069	9.84E-06	0.0239	0.015	0.1109	0.003724215	68.54995427
ebi-a-GCST90016991	rs13258851	A	G	0.0855	0.137001	0.0302124	7.75E-06	0.0138	0.024	0.5645	0.00293513	53.98285482
ebi-a-GCST90016991	rs1508033	A	C	0.3499	0.091546	0.0195787	3.23E-06	-0.0206	0.0148	0.1653	0.003812702	70.18492153
ebi-a-GCST90016991	rs1553971	T	G	0.161	0.120965	0.0263054	5.27E-06	0.0049	0.0206	0.813	0.003953095	72.77956748
ebi-a-GCST90016991	rs2683098	T	C	0.7763	-0.107319	0.022515	2.24E-06	0.0083	0.0178	0.641	0.004000173	73.64978883
ebi-a-GCST90016991	rs3812426	A	G	0.7922	-0.106447	0.0224159	2.72E-06	0.0021	0.0169	0.899	0.003730587	68.66768417
ebi-a-GCST90016991	rs4462860	G	A	0.3439	0.0939071	0.0201104	4.16E-06	-0.0012	0.0168	0.945	0.003979505	73.26773414
ebi-a-GCST90016992	rs10098492	T	C	0.0905	0.132323	0.0293688	6.41E-06	-0.0043	0.0248	0.8628	0.002882385	53.00996716
ebi-a-GCST90016992	rs114731706	T	G	0.0835	0.182308	0.0382298	2.17E-06	4.00E-04	0.0315	0.9889	0.005086984	93.7620836
ebi-a-GCST90016992	rs2051957	C	T	0.2346	0.0843291	0.0189864	8.90E-06	0.0125	0.0167	0.453	0.002553885	46.95306177
ebi-a-GCST90016992	rs3017103	G	A	0.8101	-0.0980897	0.0208995	2.94E-06	-0.0063	0.0184	0.732799	0.002960332	54.4477498
ebi-a-GCST90016992	rs73331712	T	C	0.0427	0.26199	0.055123	4.85E-06	-0.0119	0.0334	0.7218	0.005611453	103.4835251
ebi-a-GCST90016992	rs77655283	G	A	0.0686	0.132988	0.0298306	5.88E-06	0.0491	0.0282	0.0810606	0.002260035	41.53840865
ebi-a-GCST90016992	rs7923280	T	A	0.6054	-0.0860019	0.0169148	5.24E-07	-0.002	0.015	0.8957	0.003533829	65.03318055
ebi-a-GCST90016992	rs9470637	T	A	0.5974	0.0755513	0.0166263	5.70E-06	0.0151	0.0148	0.3092	0.002745699	50.48924981
ebi-a-GCST90016993	rs1434153	G	A	0.3211	-0.0684526	0.0152443	6.85E-06	-0.0129	0.0158	0.4147	0.002042942	37.54016014
ebi-a-GCST90016993	rs16936671	C	T	0.1362	-0.0968026	0.0217883	6.04E-06	-0.0114	0.0217	0.6003	0.002204928	40.52331455
ebi-a-GCST90016993	rs17804233	C	T	0.5179	0.0662914	0.0144203	4.59E-06	0.0059	0.0143	0.681999	0.002194459	40.330488
ebi-a-GCST90016993	rs2901723	A	C	0.497	-0.0641339	0.0144295	8.79E-06	-0.022	0.0147	0.1344	0.002056505	37.78989512
ebi-a-GCST90016993	rs340991	A	G	0.2982	-0.0740482	0.0158891	3.75E-06	0.0212	0.0159	0.1807	0.002294986	42.18225804
ebi-a-GCST90016993	rs34528142	C	G	0.171	-0.0875551	0.0195556	6.13E-06	-0.0635	0.0241	0.00835795	0.002173419	39.94297726
ebi-a-GCST90016993	rs3804326	A	G	0.0676	0.14147	0.0336352	9.85E-06	0.0175	0.0303	0.5639	0.002522944	46.38277383
ebi-a-GCST90016993	rs45480394	T	G	0.3618	-0.0687134	0.0151835	7.66E-06	0.0165	0.0162	0.311	0.00218041	40.07173782
ebi-a-GCST90016993	rs4697572	A	G	0.2455	-0.0810636	0.0163308	7.59E-07	0.0072	0.0167	0.6647	0.002434403	44.75102786
ebi-a-GCST90016993	rs58236560	G	T	0.1372	-0.111157	0.0234426	2.16E-06	-0.0153	0.0255	0.549099	0.002925283	53.80122227
ebi-a-GCST90016993	rs61806970	C	T	0.0646	0.142548	0.0320688	9.09E-06	-0.0247	0.0325	0.4472	0.002455739	45.14419673
ebi-a-GCST90016993	rs622418	A	G	0.5109	-0.0668051	0.0143224	3.68E-06	-0.0373	0.0148	0.0117601	0.0022304	40.99250882
ebi-a-GCST90016993	rs6474512	C	A	0.5487	-0.067015	0.0143201	3.02E-06	-0.0064	0.0144	0.655101	0.002224203	40.87834799
ebi-a-GCST90016993	rs710230	C	T	0.9135	-0.143381	0.0281514	6.33E-07	3.00E-04	0.0275	0.9905	0.003248911	59.77273313
ebi-a-GCST90016993	rs7221249	G	A	0.4533	-0.0839861	0.0142741	4.31E-09	0.0304	0.0148	0.0397503	0.003496066	64.33577974
ebi-a-GCST90016993	rs9590927	A	G	0.506	0.0646003	0.0143479	6.39E-06	0.0422	0.0146	0.00387802	0.002086299	38.33853505
ebi-a-GCST90016994	rs75949021	TRUE	C	0.0457	-0.169667	0.0374238	3.58E-06	-0.0851	0.0333	0.0106999	0.00251088	46.1604126
ebi-a-GCST90016995	rs112767262	T	C	0.1958	0.0732963	0.0163589	8.21E-06	-0.0074	0.0189	0.695601	0.001691885	31.07836929
ebi-a-GCST90016995	rs113127095	A	G	0.0517	0.151009	0.0323434	3.33E-06	-0.0256	0.034	0.4516	0.002236001	41.09567243
ebi-a-GCST90016995	rs113513883	A	G	0.0577	0.172283	0.038041	5.28E-06	-0.0327	0.0451	0.4688	0.003227601	59.3794015
ebi-a-GCST90016995	rs1154904	G	A	0.5358	0.0613376	0.0130644	3.04E-06	0.0047	0.0145	0.744201	0.001871507	34.38404085
ebi-a-GCST90016995	rs11706043	T	A	0.1571	0.075657	0.0164155	5.87E-06	-0.0129	0.0189	0.495801	0.001515935	27.84141457
ebi-a-GCST90016995	rs117092367	A	T	0.0885	0.117362	0.0264533	9.65E-06	0.0185	0.031	0.5496	0.002222209	40.84163112
ebi-a-GCST90016995	rs118526	A	C	0.6074	0.0594401	0.013598	8.00E-06	-0.0027	0.0147	0.8515	0.001685055	30.95269991
ebi-a-GCST90016995	rs2267739	G	C	0.0855	0.115505	0.0237628	1.42E-06	0.013	0.032	0.685001	0.002086322	38.3389648
ebi-a-GCST90016995	rs2798105	A	G	0.1183	-0.100851	0.0222045	8.24E-06	0.0085	0.0241	0.723801	0.002121759	38.99154233
ebi-a-GCST90016995	rs35555519	C	G	0.1143	0.101976	0.0222883	4.92E-06	-0.018	0.0255	0.4799	0.002105517	38.69244405
ebi-a-GCST90016995	rs4731451	G	A	0.3718	-0.0609885	0.0135157	7.47E-06	0.0106	0.0151	0.4851	0.001737534	31.91835079
ebi-a-GCST90016995	rs57024273	T	C	0.3181	0.0626172	0.0139919	9.70E-06	-0.0129	0.0161	0.4226	0.00170099	31.2458951
ebi-a-GCST90016995	rs592299	T	C	0.4682	-0.0592004	0.0129486	4.77E-06	-0.0069	0.0144	0.631499	0.001745256	32.0604494
ebi-a-GCST90016995	rs73208162	A	G	0.0586	-0.119296	0.024839	2.19E-06	-0.0474	0.034	0.1637	0.001570195	28.83951822
ebi-a-GCST90016995	rs7502686	G	C	0.0626	-0.136384	0.0302576	5.90E-06	-0.0153	0.0318	0.6304	0.002183012	40.11965597
ebi-a-GCST90016996	rs112617308	T	C	0.0795	-0.170873	0.0362844	2.38E-06	0.0291	0.0245	0.2357	0.004273344	78.70088944
ebi-a-GCST90016996	rs12151423	G	A	0.5209	-0.101329	0.0227324	9.27E-06	0.0142	0.015	0.3412	0.005124813	94.46292876
ebi-a-GCST90016996	rs13139592	T	C	0.1223	-0.145997	0.0327192	7.97E-06	0.0418	0.0218	0.0556199	0.004576046	84.30130465
ebi-a-GCST90016996	rs1384962	G	A	0.7893	-0.120888	0.0266264	6.99E-06	-0.0292	0.017	0.0863495	0.004860747	89.57176467
ebi-a-GCST90016996	rs2913110	T	C	0.6223	-0.105143	0.022942	4.56E-06	0.018	0.0146	0.2159	0.005196818	95.79708914
ebi-a-GCST90016996	rs4862235	A	G	0.5557	-0.104806	0.0225751	3.73E-06	0.0034	0.0145	0.813	0.005423991	100.0075959
ebi-a-GCST90016996	rs62348779	T	C	0.0815	-0.201481	0.043286	3.78E-06	-0.0093	0.0295	0.7515	0.00607764	112.133265
ebi-a-GCST90016996	rs720439	G	A	0.7485	0.111927	0.0251252	7.03E-06	-0.0244	0.0169	0.1499	0.004716605	86.90299149
ebi-a-GCST90016996	rs73199919	T	C	0.0567	-0.236717	0.0531335	8.16E-06	0.072	0.0384	0.0606094	0.00599407	110.5820861
ebi-a-GCST90016996	rs9613196	T	A	0.0765	-0.238718	0.0528561	4.99E-06	-0.017	0.0301	0.5716	0.008051905	148.8544032
ebi-a-GCST90016997	rs1020520	T	G	0.2038	-0.0590705	0.0132929	8.89E-06	0.0171	0.0178	0.3365	0.001132394	20.78938692
ebi-a-GCST90016997	rs10444197	A	G	0.3678	-0.0505823	0.0113455	5.98E-06	0.0105	0.0154	0.4961	0.001189853	21.84551969
ebi-a-GCST90016997	rs11052069	C	T	0.5656	-0.0477832	0.0107833	9.38E-06	-0.0191	0.0151	0.2044	0.001121966	20.59772142
ebi-a-GCST90016997	rs11720857	C	T	0.1769	0.0630776	0.0144485	9.26E-06	-0.0051	0.0194	0.7913	0.001158673	21.2723866
ebi-a-GCST90016997	rs12906958	C	T	0.3022	-0.0533159	0.0115935	4.35E-06	0.0075	0.0154	0.6281	0.001198861	22.01110522
ebi-a-GCST90016997	rs17159861	C	T	0.1332	0.0962228	0.0168388	1.04E-08	0.0083	0.0228	0.716	0.002138007	39.2907746
ebi-a-GCST90016997	rs2644213	A	G	0.7634	-0.0538845	0.0121245	9.86E-06	-0.019	0.0165	0.2499	0.001048877	19.25450399
ebi-a-GCST90016997	rs4076415	G	T	0.5994	-0.0515152	0.0110294	1.99E-06	-0.0129	0.0151	0.394	0.001274467	23.40099237
ebi-a-GCST90016997	rs62024432	C	T	0.1252	-0.0769698	0.0172101	7.50E-06	0.0038	0.0234	0.8694	0.001297728	23.82866687
ebi-a-GCST90016997	rs6762473	A	C	0.6431	-0.0521584	0.0112353	4.26E-06	0.0083	0.015	0.5807	0.001248831	22.9296931
ebi-a-GCST90016997	rs76898927	G	A	0.0477	0.123055	0.0266375	4.79E-06	-0.0498	0.0345	0.1489	0.00137569	25.26216242
ebi-a-GCST90016997	rs9648214	T	C	0.1183	-0.0828719	0.016431	2.52E-07	-0.022	0.0217	0.3107	0.001432683	26.31023905
ebi-a-GCST90016998	rs158115	G	C	0.0924	0.0915271	0.0190611	9.74E-06	-0.0341	0.0256	0.1841	0.001405063	25.80230277
ebi-a-GCST90016998	rs182318	G	A	0.0775	-0.0824941	0.0195615	8.40E-06	-0.0349	0.0262	0.1838	0.000973069	17.86152861
ebi-a-GCST90016998	rs2200429	A	G	0.0736	-0.0888825	0.0198479	5.30E-06	-0.0285	0.0262	0.276	0.001077306	19.77693417
ebi-a-GCST90016998	rs265534	T	G	0.4553	-0.0563756	0.0120127	2.27E-06	-0.0118	0.0144	0.4113	0.001576403	28.95372914
ebi-a-GCST90016998	rs4583233	A	C	0.334	0.0670205	0.0128122	2.84E-07	-0.0174	0.0172	0.3124	0.001998325	36.71865094
ebi-a-GCST90016998	rs56080211	T	C	0.9443	-0.123093	0.0282743	9.14E-06	0.0052	0.0389	0.8929	0.001593903	29.27565612
ebi-a-GCST90016998	rs6923695	T	G	0.0567	0.103268	0.0229525	4.87E-06	0.0313	0.0277	0.2587	0.00114076	20.94315458
ebi-a-GCST90016998	rs72839198	C	G	0.0557	0.155659	0.0375612	3.14E-06	-0.0223	0.0352	0.5261	0.002548846	46.86018341
ebi-a-GCST90016998	rs74606150	C	G	0.0457	-0.196454	0.042565	4.25E-06	-0.0041	0.0411	0.92	0.0033663	61.93972484
ebi-a-GCST90016999	rs10147907	T	G	0.0686	0.172263	0.039601	8.27E-06	0.0082	0.0269	0.7616	0.003792053	69.80335934
ebi-a-GCST90016999	rs11818408	G	A	0.4771	0.10585	0.0237114	8.20E-06	-2.00E-04	0.0146	0.9908	0.00559036	103.0923457
ebi-a-GCST90016999	rs11876297	T	C	0.2157	0.131469	0.0281712	2.67E-06	9.00E-04	0.0205	0.966	0.005848023	107.8718837
ebi-a-GCST90016999	rs151257695	A	G	0.0805	0.20951	0.0454847	3.10E-06	0.0055	0.0309	0.858	0.006498111	119.9417537
ebi-a-GCST90016999	rs1768152	C	T	0.8628	-0.139489	0.0316186	8.70E-06	0.0079	0.0201	0.6943	0.004606533	84.86553382
ebi-a-GCST90016999	rs2733072	G	A	0.4652	0.109644	0.0228306	1.49E-06	0.0155	0.015	0.3026	0.005981786	110.3540987
ebi-a-GCST90016999	rs3771393	T	C	0.7157	-0.130842	0.0266671	7.38E-07	0	0.016	0.9979	0.006966782	128.6531466
ebi-a-GCST90016999	rs6934739	A	G	0.2952	0.111463	0.0252788	9.75E-06	0.0138	0.016	0.3906	0.005169799	95.29644667
ebi-a-GCST90016999	rs7104872	G	A	0.1779	0.138612	0.0291906	2.73E-06	-0.0223	0.0182	0.2196	0.005619947	103.6410529
ebi-a-GCST90017000	rs10501370	C	T	0.0527	-0.115589	0.0252489	5.42E-06	-0.035	0.0318	0.271	0.001334016	24.49587021
ebi-a-GCST90017000	rs10798999	C	T	0.2157	0.0601661	0.0126752	2.61E-06	0.0073	0.0172	0.669501	0.001224803	22.4879723
ebi-a-GCST90017000	rs117748144	T	C	0.0427	-0.126582	0.028712	7.86E-06	-0.0185	0.0325	0.5687	0.001309935	24.05310101
ebi-a-GCST90017000	rs13116360	T	C	0.0626	0.154124	0.0297185	2.94E-07	0.0866	0.035	0.0134199	0.002787853	51.26656623
ebi-a-GCST90017000	rs17074066	T	C	0.0915	-0.0813986	0.0189272	9.35E-06	-0.0247	0.0265	0.3503	0.001101564	20.22276465
ebi-a-GCST90017000	rs17474256	G	A	0.1233	0.0810805	0.0184573	9.45E-06	-0.0437	0.0244	0.0726106	0.001421271	26.10036452
ebi-a-GCST90017000	rs281379	A	G	0.4602	-0.0499523	0.0112153	9.33E-06	0.0244	0.0147	0.0960705	0.001239711	22.76203944
ebi-a-GCST90017000	rs28584818	A	G	0.0686	0.126115	0.0268627	4.43E-06	0.0593	0.0332	0.0745796	0.002032469	37.34731545
ebi-a-GCST90017000	rs60254196	G	A	0.4592	0.0522832	0.0111865	2.70E-06	0.0055	0.0157	0.7258	0.001357666	24.93072311
ebi-a-GCST90017000	rs630939	C	T	0.3996	-0.0508914	0.0114352	9.16E-06	-0.0168	0.0159	0.2909	0.001242753	22.81796871
ebi-a-GCST90017000	rs6550770	C	T	0.9483	0.198087	0.0443545	4.82E-06	0.042	0.0577	0.4664	0.003847497	70.82790179
ebi-a-GCST90017000	rs74018587	C	T	0.0368	0.208943	0.043822	3.70E-06	0.0521	0.0462	0.26	0.003094924	56.93090678
ebi-a-GCST90017000	rs78056098	G	T	0.3608	-0.0507411	0.0113758	8.29E-06	0.0275	0.0148	0.0635902	0.001187553	21.80324171
ebi-a-GCST90017000	rs949971	T	G	0.3837	-0.0540164	0.0116101	3.29E-06	0.0042	0.0147	0.7738	0.001379956	25.34060185
ebi-a-GCST90017001	rs10263623	C	T	0.1044	0.193496	0.0439023	8.91E-06	-0.0159	0.0244	0.5144	0.007001459	129.2980337
ebi-a-GCST90017001	rs10458299	T	C	0.0805	-0.187753	0.041969	8.37E-06	0.0244	0.0243	0.3155	0.005218568	96.20013421
ebi-a-GCST90017001	rs11006576	A	G	0.5129	-0.110167	0.024593	7.99E-06	-0.0116	0.0142	0.4149	0.006064345	111.8864691
ebi-a-GCST90017001	rs113893692	C	T	0.0984	-0.185107	0.0403573	5.76E-06	0.0134	0.0259	0.6052	0.006079735	112.1721657
ebi-a-GCST90017001	rs34297067	A	G	0.1392	-0.186907	0.0341475	6.60E-08	0.0191	0.0199	0.3361	0.008371873	154.8195334
ebi-a-GCST90017001	rs61841040	G	T	0.166	0.160621	0.0341609	3.56E-06	0.0015	0.02	0.9397	0.007143463	131.9393238
ebi-a-GCST90017001	rs6818880	G	A	0.5447	0.110081	0.0245964	7.83E-06	-0.0015	0.0151	0.9194	0.006010488	110.8868177
ebi-a-GCST90017001	rs77910827	C	T	0.1034	0.201788	0.0413568	9.05E-07	0.0415	0.0245	0.0911108	0.007549878	139.5028948
ebi-a-GCST90017001	rs7827125	C	T	0.2823	0.1223	0.0271331	7.17E-06	-0.0049	0.0162	0.763199	0.006060895	111.8224298
ebi-a-GCST90017001	rs7880204	T	C	0.2475	-0.125454	0.0275303	6.84E-06	-0.0186	0.0167	0.2666	0.005862471	108.139966
ebi-a-GCST90017001	rs9425984	T	C	0.2386	-0.130234	0.0292347	7.21E-06	0.007	0.0166	0.671001	0.006162573	113.7100073
ebi-a-GCST90017002	rs12129908	A	C	0.5527	-0.0893273	0.0198333	5.80E-06	0.0284	0.0144	0.0489396	0.003945361	72.63661196
ebi-a-GCST90017002	rs12423772	G	T	0.1501	0.14098	0.0295029	2.63E-06	0.0295	0.0292	0.3122	0.005070999	93.4659464
ebi-a-GCST90017002	rs1425962	C	G	0.6571	-0.0906104	0.0200612	7.32E-06	0.0205	0.0161	0.2047	0.003699858	68.09995412
ebi-a-GCST90017002	rs2973294	G	T	0.4205	0.0923559	0.0195439	2.39E-06	0.0207	0.0146	0.1563	0.004156988	76.54905149
ebi-a-GCST90017002	rs34561138	G	A	0.0586	0.216145	0.045992	2.51E-06	-0.0172	0.0292	0.555	0.005154567	95.01420759
ebi-a-GCST90017003	rs10248854	C	A	0.3598	-0.0527827	0.0113464	4.21E-06	-0.0128	0.0151	0.3965	0.001283483	23.56675377
ebi-a-GCST90017003	rs10797540	A	G	0.4344	0.0503179	0.0108389	3.53E-06	0.0017	0.0144	0.9063	0.001244154	22.8437218
ebi-a-GCST90017003	rs10892089	C	G	0.1968	-0.0635522	0.0140072	6.22E-06	-0.0101	0.0184	0.584201	0.00127685	23.44481552
ebi-a-GCST90017003	rs143694765	T	C	0.0944	0.0870025	0.019779	9.75E-06	-0.0198	0.0271	0.464	0.001294201	23.7638206
ebi-a-GCST90017003	rs16960159	C	G	0.0477	-0.156596	0.0336234	4.10E-06	-0.0145	0.0356	0.6831	0.002227837	40.94530149
ebi-a-GCST90017003	rs2884897	A	G	0.0527	-0.129364	0.0289021	6.44E-06	-0.0175	0.0336	0.6023	0.001670918	30.69257072
ebi-a-GCST90017003	rs314726	T	C	0.4573	0.0528824	0.0109486	1.38E-06	-0.0086	0.0152	0.5708	0.001388076	25.48992475
ebi-a-GCST90017003	rs35398954	A	G	0.1213	-0.0901402	0.0174602	5.40E-07	0.0071	0.023	0.7582	0.001732082	31.81803182
ebi-a-GCST90017003	rs3980709	A	T	0.161	-0.0622701	0.0140572	6.86E-06	0.0192	0.0195	0.3233	0.001047555	19.23021382
ebi-a-GCST90017003	rs59427698	A	G	0.2028	-0.0576035	0.0130853	5.37E-06	-0.0144	0.0173	0.4053	0.001072909	19.69614159
ebi-a-GCST90017003	rs62547233	A	G	0.3072	0.0536319	0.0120201	9.90E-06	-0.0212	0.0161	0.1888	0.00122435	22.47964633
ebi-a-GCST90017004	rs10131724	C	A	0.9364	0.199832	0.0414577	2.39E-06	-0.0106	0.0367	0.7719	0.004756402	87.6397565
ebi-a-GCST90017004	rs112375806	T	A	0.1074	0.143141	0.0293757	5.82E-06	-0.0767	0.0323	0.0176498	0.003928432	72.323707
ebi-a-GCST90017004	rs11637981	T	G	0.5159	0.073258	0.0160888	5.44E-06	0.0079	0.0143	0.580899	0.002680654	49.28995785
ebi-a-GCST90017004	rs13025464	C	T	0.6173	0.0737077	0.0163786	6.97E-06	-0.0059	0.0147	0.6878	0.002566909	47.19311564
ebi-a-GCST90017004	rs139749	C	T	0.3419	-0.0845439	0.0171791	8.59E-07	-0.0015	0.0155	0.9216	0.003216515	59.17478348
ebi-a-GCST90017004	rs16891896	G	A	0.0586	-0.174787	0.0390573	2.38E-06	0.0287	0.0341	0.4001	0.0033707	62.02094506
ebi-a-GCST90017004	rs17519472	C	T	0.1541	0.107804	0.0233984	4.70E-06	0.0124	0.0202	0.5384	0.003029852	55.73027986
ebi-a-GCST90017004	rs209813	G	A	0.166	-0.103488	0.0236391	9.23E-06	0.0227	0.0209	0.2772	0.002965406	54.54134747
ebi-a-GCST90017004	rs2116427	A	G	0.2565	0.0911461	0.0182353	4.67E-07	0.0136	0.0172	0.432	0.003168652	58.2914422
ebi-a-GCST90017004	rs2229917	A	G	0.0666	0.153538	0.0323922	2.16E-06	0.0276	0.0285	0.3319	0.002930919	53.9051798
ebi-a-GCST90017004	rs2418654	C	T	0.4781	-0.0748879	0.0165852	6.17E-06	-0.0144	0.0163	0.3791	0.002798719	51.46695586
ebi-a-GCST90017004	rs2817174	C	T	0.4294	-0.0734306	0.0163687	7.87E-06	-0.0112	0.0144	0.4363	0.002642275	48.58240042
ebi-a-GCST90017004	rs57340348	T	C	0.2147	-0.0979429	0.0212166	4.93E-06	-0.002	0.0188	0.9156	0.003234771	59.51173943
ebi-a-GCST90017004	rs606117	G	A	0.668	-0.0833243	0.018056	4.82E-06	-0.0191	0.0162	0.2386	0.003079554	56.6473183
ebi-a-GCST90017004	rs6676699	T	G	0.7783	0.0888124	0.0196447	6.38E-06	-0.004	0.0178	0.8234	0.002722011	50.05248758
ebi-a-GCST90017004	rs7000472	G	A	0.6382	0.0762282	0.016523	4.07E-06	-0.004	0.0147	0.7865	0.002683408	49.34073466
ebi-a-GCST90017004	rs72836424	C	T	0.0954	-0.139825	0.030069	2.62E-06	-0.0019	0.0271	0.9436	0.003374463	62.09041561
ebi-a-GCST90017004	rs73139629	A	C	0.1322	-0.115098	0.0247909	5.36E-06	-0.015	0.023	0.5147	0.003039602	55.91015701
ebi-a-GCST90017005	rs11617697	A	G	0.0477	-0.143349	0.0286241	7.22E-07	0.1013	0.0376	0.00706594	0.001866859	34.29848893
ebi-a-GCST90017005	rs12964517	G	A	0.3161	0.0587198	0.0123453	2.08E-06	-0.0062	0.0153	0.683901	0.001490789	27.37890808
ebi-a-GCST90017005	rs13082419	C	T	0.17	-0.0715522	0.016137	9.56E-06	-0.0093	0.0193	0.6283	0.001444784	26.53278735
ebi-a-GCST90017005	rs16884680	G	T	0.1074	-0.0906428	0.0191909	1.74E-06	-0.0166	0.0249	0.5051	0.00157528	28.93306402
ebi-a-GCST90017005	rs35179274	C	T	0.2435	-0.0627263	0.013786	5.76E-06	-0.0126	0.0168	0.4519	0.001449563	26.62068324
ebi-a-GCST90017005	rs3809430	T	C	0.3479	-0.0548171	0.0118426	3.55E-06	-0.0143	0.0148	0.333	0.001363423	25.03659342
ebi-a-GCST90017005	rs66746423	C	T	0.1561	0.0751501	0.0164978	6.11E-06	0	0.0197	0.9985	0.001487932	27.3263522
ebi-a-GCST90017005	rs6704822	G	A	0.8837	-0.0739179	0.0166705	6.62E-06	0.0043	0.0212	0.8409	0.001123088	20.61834485
ebi-a-GCST90017005	rs72783037	C	A	0.1869	0.0658926	0.0143747	6.55E-06	-0.0059	0.0183	0.749	0.001319643	24.23159532
ebi-a-GCST90017005	rs73615400	T	C	0.0905	-0.0956303	0.0193428	9.54E-07	0.0067	0.026	0.7958	0.001505471	27.64894683
ebi-a-GCST90017005	rs73849225	T	C	0.0795	0.0975711	0.0224388	5.21E-06	0.0281	0.0284	0.3225	0.00139336	25.58708657
ebi-a-GCST90017005	rs876734	T	C	0.7107	0.0618696	0.0132532	2.89E-06	-0.0084	0.0165	0.611399	0.001574053	28.91049121
ebi-a-GCST90017006	rs10140184	A	C	0.4125	0.0576795	0.012599	4.96E-06	0.0071	0.0155	0.6454	0.001612519	29.61813001
ebi-a-GCST90017006	rs10917203	A	C	0.335	0.0612633	0.0130917	3.15E-06	-0.0262	0.0162	0.1058	0.001672235	30.71680496
ebi-a-GCST90017006	rs112176119	C	T	0.0646	-0.113455	0.0245762	3.33E-06	-0.0247	0.0338	0.4645	0.001555633	28.57164575
ebi-a-GCST90017006	rs12980122	C	G	0.0845	-0.108274	0.0238257	5.02E-06	0.0398	0.0314	0.2047	0.001813817	33.32221255
ebi-a-GCST90017006	rs13239072	G	A	0.2753	0.0687427	0.0142728	1.82E-06	0	0.0168	1	0.001885592	34.6433023
ebi-a-GCST90017006	rs17830032	G	A	0.0537	-0.160597	0.0310515	2.39E-07	0.0318	0.0358	0.3753	0.002621247	48.19476136
ebi-a-GCST90017006	rs1999224	G	T	0.0885	-0.0949051	0.0203503	3.75E-06	-4.00E-04	0.0243	0.9869	0.001453145	26.68655796
ebi-a-GCST90017006	rs2012708	G	A	0.6362	-0.0573202	0.0126905	6.53E-06	-0.0101	0.0148	0.494899	0.001520904	27.93281729
ebi-a-GCST90017006	rs2213117	T	G	0.161	0.0877797	0.0189012	4.21E-06	-0.0454	0.023	0.0483404	0.002081642	38.2527774
ebi-a-GCST90017006	rs75586835	A	G	0.0666	-0.114498	0.0263455	9.39E-06	0.028	0.0287	0.3292	0.001629926	29.93837586
ebi-a-GCST90017006	rs79582700	C	G	0.1074	-0.0951677	0.0199969	2.41E-06	-0.0241	0.0237	0.3099	0.001736482	31.89900047
ebi-a-GCST90017007	rs10927394	G	T	0.0268	-0.232262	0.0512364	7.02E-06	0.0077	0.0443	0.861	0.002813994	51.7486478
ebi-a-GCST90017007	rs114946999	C	T	0.0984	-0.0861565	0.01896	5.70E-06	-0.032	0.0267	0.2293	0.001317089	24.18462975
ebi-a-GCST90017007	rs11776390	T	C	0.0895	-0.078354	0.017183	6.40E-06	-0.0167	0.0238	0.4829	0.001000588	18.36716221
ebi-a-GCST90017007	rs12320842	C	G	0.1322	0.094833	0.0163962	7.57E-09	0.0146	0.0223	0.5134	0.002063479	37.9183235
ebi-a-GCST90017007	rs1271565	C	T	0.2724	-0.0576251	0.0119649	1.30E-06	0.0038	0.0167	0.8193	0.001316295	24.17002936
ebi-a-GCST90017007	rs12753492	A	C	0.1491	0.0641305	0.0149933	8.80E-06	0.0278	0.0234	0.2338	0.001043555	19.15670582
ebi-a-GCST90017007	rs2835874	T	C	0.0696	-0.0866356	0.0196496	7.54E-06	-0.0385	0.0276	0.1637	0.000972079	17.84333603
ebi-a-GCST90017007	rs28376661	C	G	0.3738	0.0504817	0.0109368	3.66E-06	0.0271	0.0146	0.0638896	0.001193027	21.90386237
ebi-a-GCST90017007	rs61875484	C	G	0.0905	0.0817953	0.018369	9.18E-06	0.0324	0.0281	0.2481	0.001101382	20.21941255
ebi-a-GCST90017007	rs6910935	G	A	0.9463	-0.134864	0.0277032	1.38E-06	0.0516	0.0331	0.1195	0.001848524	33.96101876
ebi-a-GCST90017007	rs75499067	C	T	0.0636	0.227585	0.0465522	1.76E-06	0.0505	0.0335	0.1317	0.006169299	113.8348776
ebi-a-GCST90017007	rs79656633	T	C	0.1054	0.145631	0.0323019	8.14E-06	-0.0089	0.032	0.7804	0.003999513	73.63759255
ebi-a-GCST90017007	rs9536330	T	C	0.4085	-0.048317	0.010797	5.33E-06	0.0173	0.0146	0.235	0.001128176	20.71185196
ebi-a-GCST90017008	rs11126423	T	C	0.8867	-0.0904399	0.0196301	5.91E-06	-0.018	0.0272	0.507399	0.001643451	30.18721571
ebi-a-GCST90017008	rs11736617	G	A	0.1203	-0.0759493	0.0172101	9.02E-06	0.03	0.0225	0.1828	0.001220893	22.41611188
ebi-a-GCST90017008	rs12812672	T	C	0.0736	-0.096065	0.020828	2.56E-06	0.0405	0.0254	0.1103	0.001258452	23.1065753
ebi-a-GCST90017008	rs12911842	A	T	0.1243	-0.0811976	0.0183335	6.91E-06	0.0073	0.0217	0.736701	0.001435301	26.35837418
ebi-a-GCST90017008	rs149302	T	C	0.2127	-0.0645635	0.0143225	7.48E-06	-0.0336	0.017	0.0477804	0.001396085	25.63719886
ebi-a-GCST90017008	rs16840310	G	A	0.6282	0.0608052	0.0122149	6.75E-07	-0.0206	0.0148	0.1626	0.001727105	31.72644744
ebi-a-GCST90017008	rs16940167	C	T	0.169	0.0732552	0.0159898	3.91E-06	-0.053	0.0198	0.007358	0.001507282	27.68227046
ebi-a-GCST90017008	rs17156849	G	A	0.0626	-0.112891	0.0245292	4.19E-06	0.0172	0.0283	0.5432	0.001495712	27.46944926
ebi-a-GCST90017008	rs62029761	A	G	0.0676	0.128753	0.0276002	3.89E-06	-0.0406	0.0365	0.2657	0.002089747	38.40202749
ebi-a-GCST90017008	rs62200412	C	T	0.171	-0.0800851	0.0163834	5.80E-07	-0.0217	0.0224	0.3332	0.001818378	33.40615406
ebi-a-GCST90017008	rs72730932	C	A	0.164	-0.0899559	0.0177107	6.89E-07	0	0.0211	0.9982	0.002218909	40.78083614
ebi-a-GCST90017008	rs739451	C	T	0.1759	0.0649589	0.0147534	7.88E-06	-0.008	0.0181	0.6595	0.001223357	22.46139183
ebi-a-GCST90017008	rs9276029	A	G	0.168	-0.0811384	0.0185669	8.93E-06	-0.0107	0.0194	0.5802	0.001840414	33.81173596
ebi-a-GCST90017008	rs9837139	A	G	0.0815	0.10752	0.0240482	8.71E-06	-0.0116	0.0299	0.6988	0.001730794	31.79432214
ebi-a-GCST90017008	rs9852893	G	C	0.7435	-0.0657834	0.0129056	3.88E-07	-0.0106	0.0161	0.5123	0.001650559	30.31798679
ebi-a-GCST90017009	rs112362903	A	G	0.0427	-0.149047	0.0333271	7.88E-06	-0.0066	0.042	0.8751	0.001816153	33.36520813
ebi-a-GCST90017009	rs116979587	T	A	0.0706	-0.121679	0.0260821	3.05E-06	0.057	0.0289	0.0484898	0.001942981	35.69975568
ebi-a-GCST90017009	rs12049454	T	C	0.3012	-0.0647298	0.0134065	1.17E-06	0.0146	0.0157	0.3524	0.001763788	32.40149418
ebi-a-GCST90017009	rs1426266	C	T	0.7038	0.0665521	0.0137151	1.25E-06	0.0196	0.0162	0.2277	0.001846664	33.92677244
ebi-a-GCST90017009	rs3842897	G	A	0.0646	-0.112639	0.0242751	5.20E-06	0.0074	0.0281	0.791701	0.001533336	28.16150436
ebi-a-GCST90017009	rs62414802	C	T	0.2982	-0.0611904	0.013457	4.29E-06	-0.0402	0.015	0.00727495	0.001567175	28.7839705
ebi-a-GCST90017009	rs7119679	G	A	0.1501	-0.0809085	0.0174782	3.52E-06	0.0191	0.0224	0.3932	0.001670194	30.67925062
ebi-a-GCST90017009	rs76463770	A	G	0.0517	0.19313	0.0419866	3.77E-06	0.0211	0.034	0.5343	0.003657344	67.31456049
ebi-a-GCST90017009	rs8076666	G	A	0.8638	-0.088655	0.0198094	8.02E-06	0.0244	0.0221	0.2691	0.001849383	33.97681456
ebi-a-GCST90017010	rs114873521	C	T	0.0765	-0.130067	0.0294087	7.13E-06	-0.0098	0.0402	0.8065	0.002390356	43.9393782
ebi-a-GCST90017010	rs11642826	G	C	0.0636	0.14686	0.0325191	6.65E-06	-0.0327	0.0346	0.3436	0.002568949	47.23072896
ebi-a-GCST90017010	rs11811696	T	C	0.1103	-0.116063	0.0241012	2.07E-06	0.0623	0.0244	0.0107999	0.002643849	48.6114282
ebi-a-GCST90017010	rs12030302	G	A	0.5089	0.0692276	0.0137467	5.61E-07	0.0032	0.0142	0.8213	0.002395471	44.03362994
ebi-a-GCST90017010	rs12038887	C	G	0.1093	0.0942719	0.0211646	9.37E-06	-0.0023	0.0252	0.9286	0.001730399	31.78705198
ebi-a-GCST90017010	rs34066017	A	G	0.2455	0.0764294	0.0159789	1.52E-06	0.0087	0.0161	0.5898	0.002164022	39.76989517
ebi-a-GCST90017010	rs6761463	C	G	0.835	0.0833919	0.0184596	8.11E-06	-0.004	0.0196	0.8404	0.001916232	35.20733309
ebi-a-GCST90017010	rs806808	C	T	0.5239	-0.0667272	0.0136557	1.18E-06	-0.0148	0.0143	0.3018	0.002221173	40.82254372
ebi-a-GCST90017011	rs10439674	A	G	0.2018	-0.0572129	0.0130007	7.68E-06	-0.0393	0.0173	0.0234099	0.00105451	19.35802216
ebi-a-GCST90017011	rs167879	T	C	0.833	0.0659543	0.0148763	5.87E-06	-5.00E-04	0.0195	0.9782	0.001210257	22.22059039
ebi-a-GCST90017011	rs1864685	A	C	0.4652	-0.0494799	0.0108105	4.96E-06	-0.0082	0.0148	0.580399	0.0012182	22.36660538
ebi-a-GCST90017011	rs2025938	G	A	0.0765	-0.0967298	0.0205426	2.99E-06	0.0164	0.0268	0.5398	0.001322053	24.27590442
ebi-a-GCST90017011	rs206581	A	G	0.2087	-0.0568339	0.0127894	8.96E-06	-3.00E-04	0.0173	0.9885	0.001066863	19.58502257
ebi-a-GCST90017011	rs2132128	G	A	0.165	-0.0771914	0.0160344	1.08E-06	0	0.021	0.9986	0.001641868	30.15809184
ebi-a-GCST90017011	rs3303	T	C	0.0765	-0.0953657	0.020407	3.94E-06	-0.012	0.0302	0.6909	0.001285028	23.59517162
ebi-a-GCST90017011	rs4378146	A	C	0.2416	-0.0616691	0.0125259	7.20E-07	-0.0161	0.0166	0.3328	0.001393672	25.592819
ebi-a-GCST90017011	rs60254196	G	A	0.4592	0.0492427	0.0109365	5.47E-06	0.0055	0.0157	0.7258	0.001204349	22.11197825
ebi-a-GCST90017011	rs62187631	T	C	0.1402	-0.0710571	0.015924	4.55E-06	-0.0019	0.0215	0.9301	0.00121728	22.34968242
ebi-a-GCST90017011	rs62353480	A	G	0.171	-0.0701397	0.0145589	1.57E-06	-0.0114	0.0203	0.5749	0.001394789	25.61336184
ebi-a-GCST90017011	rs6515626	G	A	0.0616	0.141575	0.0313559	7.29E-06	-0.0109	0.0343	0.751701	0.002317244	42.59232525
ebi-a-GCST90017011	rs704418	C	T	0.8141	-0.0739124	0.0151073	7.77E-07	0.0167	0.021	0.4259	0.001653567	30.37333266
ebi-a-GCST90017011	rs73103914	A	G	0.1779	-0.0597324	0.0134458	8.30E-06	0.039	0.0175	0.0260597	0.00104364	19.15825605
ebi-a-GCST90017011	rs792108	C	T	0.6461	0.0508345	0.0113843	8.50E-06	-0.0012	0.015	0.936	0.001181755	21.6966615
ebi-a-GCST90017011	rs8028026	G	A	0.9085	0.0792146	0.0180505	8.06E-06	-0.0325	0.0233	0.1629	0.001043245	19.15101379
ebi-a-GCST90017011	rs8063430	T	C	0.0596	-0.104026	0.022217	4.93E-06	-0.0232	0.0303	0.4426	0.001213033	22.27161837
ebi-a-GCST90017011	rs9905659	G	A	0.1879	-0.061617	0.0136576	7.31E-06	0.0083	0.0187	0.6568	0.00115869	21.2727119
ebi-a-GCST90017012	rs117347059	G	C	0.2068	-0.128261	0.0285123	9.17E-06	-0.0314	0.0202	0.12	0.005397001	99.5072405
ebi-a-GCST90017012	rs13412653	A	C	0.3539	0.107597	0.0239228	8.61E-06	5.00E-04	0.0151	0.9742	0.005294325	97.60408565
ebi-a-GCST90017012	rs16955299	G	A	0.0835	-0.196423	0.0433538	6.37E-06	-0.0201	0.0284	0.4791	0.005905187	108.9325777
ebi-a-GCST90017012	rs322296	G	A	0.1193	0.17869	0.037722	4.02E-06	-0.0113	0.0227	0.6193	0.006709636	123.8724363
ebi-a-GCST90017012	rs35042269	C	A	0.1889	-0.180293	0.0403296	8.11E-06	0.0292	0.0194	0.1313	0.009960797	184.4988494
ebi-a-GCST90017012	rs3765837	T	G	0.0785	-0.190729	0.0433608	7.17E-06	0.0127	0.0253	0.6157	0.00526294	97.0224251
ebi-a-GCST90017012	rs4596722	G	A	0.5239	-0.102908	0.0231571	9.06E-06	-0.0153	0.0143	0.2864	0.00528293	97.39288904
ebi-a-GCST90017012	rs71545975	A	G	0.173	-0.153972	0.0338918	7.04E-06	-0.0163	0.0201	0.4174	0.006783676	125.2487009
ebi-a-GCST90017012	rs72714787	C	A	0.1044	0.181405	0.0377102	1.43E-06	0.0168	0.025	0.5008	0.006153796	113.547054
ebi-a-GCST90017012	rs72939513	A	G	0.0537	-0.21399	0.0490592	7.98E-06	-0.0338	0.0312	0.2783	0.004653932	85.74285543
ebi-a-GCST90017012	rs7294633	T	C	0.6491	-0.12867	0.0249946	3.44E-07	-0.0103	0.0153	0.5017	0.007541879	139.3539726
ebi-a-GCST90017012	rs76287110	A	T	0.0706	-0.242965	0.0466177	1.67E-07	0.0112	0.0302	0.710201	0.007746844	143.1707424
ebi-a-GCST90017012	rs768830	A	G	0.8708	-0.149852	0.0333315	7.76E-06	-0.0254	0.0219	0.2443	0.005052845	93.12965005
ebi-a-GCST90017013	rs10781340	A	G	0.834	-0.0948915	0.0203221	4.32E-06	0.0302	0.0194	0.1191	0.002493209	45.83474985
ebi-a-GCST90017013	rs111582866	G	A	0.1014	-0.124265	0.026016	1.27E-06	-0.0027	0.0263	0.9191	0.002814051	51.74969939
ebi-a-GCST90017013	rs12191680	C	G	0.165	0.106544	0.0200323	1.47E-07	0.0469	0.0198	0.0176498	0.00312794	57.54014539
ebi-a-GCST90017013	rs12876183	T	A	0.2753	0.0749201	0.016711	9.62E-06	-0.0066	0.0163	0.685799	0.002239707	41.16393813
ebi-a-GCST90017013	rs35509	G	A	0.0785	0.128249	0.0268779	2.01E-06	0.0025	0.0278	0.9288	0.002379595	43.74109105
ebi-a-GCST90017013	rs4822728	T	C	0.4374	0.0705861	0.0151388	3.48E-06	-0.0073	0.015	0.628901	0.002452149	45.07804859
ebi-a-GCST90017013	rs56310940	G	C	0.0825	-0.108393	0.0247052	7.23E-06	-0.0037	0.0271	0.8905	0.001778658	32.67515133
ebi-a-GCST90017013	rs76022354	C	T	0.0328	0.244638	0.0505504	1.83E-06	9.00E-04	0.0357	0.9802	0.003797239	69.89919752
ebi-a-GCST90017013	rs78909003	T	C	0.0497	-0.246256	0.0503924	1.67E-06	0.069	0.0359	0.0541402	0.005728234	105.6495415
ebi-a-GCST90017013	rs9328464	T	C	0.492	0.0723095	0.0148799	1.42E-06	0.0134	0.0145	0.358	0.002613663	48.05494465
ebi-a-GCST90017013	rs9382510	C	T	0.2455	-0.093521	0.0172649	7.12E-08	-0.0224	0.0173	0.1939	0.003240105	59.61017993
ebi-a-GCST90017013	rs9574096	A	T	0.3618	-0.0736375	0.0155227	2.18E-06	0.0024	0.0149	0.8734	0.00250411	46.03565037
ebi-a-GCST90017013	rs9895850	T	C	0.0497	-0.192957	0.0416755	2.14E-06	0.0595	0.0343	0.0829201	0.003516966	64.72174975
ebi-a-GCST90017014	rs12415649	G	C	0.2376	0.0839384	0.0190567	7.88E-06	-0.0029	0.0166	0.8591	0.002552588	46.92914623
ebi-a-GCST90017014	rs12513188	G	A	0.2217	0.0903906	0.0195276	4.65E-06	0.0225	0.0182	0.2175	0.002819611	51.85223699
ebi-a-GCST90017014	rs17586763	T	C	0.0179	-0.227285	0.0510135	7.72E-06	0.0016	0.0342	0.9627	0.001816269	33.36735398
ebi-a-GCST90017014	rs1830029	G	C	0.8201	0.0954096	0.021093	5.35E-06	-0.0172	0.0186	0.3549	0.002686038	49.38922261
ebi-a-GCST90017014	rs1926302	G	A	0.1531	-0.107972	0.0231421	7.50E-06	-0.0092	0.0214	0.667899	0.003023149	55.60662099
ebi-a-GCST90017014	rs34187114	C	A	0.166	-0.104505	0.022601	5.13E-06	-0.012	0.0195	0.5391	0.003023976	55.62186255
ebi-a-GCST90017014	rs35228298	G	A	0.2465	0.0934832	0.0202886	7.30E-06	0.0143	0.0175	0.4156	0.003246365	59.7257286
ebi-a-GCST90017014	rs607782	C	T	0.6183	0.0854214	0.0172515	7.19E-07	-0.0154	0.0167	0.3572	0.003444172	63.37750043
ebi-a-GCST90017014	rs62113381	T	C	0.159	-0.105447	0.0232029	5.54E-06	-0.0095	0.0215	0.6601	0.002973662	54.69365035
ebi-a-GCST90017014	rs73011279	T	C	0.2078	-0.0961669	0.0199336	1.36E-06	-0.0155	0.019	0.4147	0.00304482	56.00643692
ebi-a-GCST90017014	rs75764681	T	C	0.0626	-0.283103	0.0598999	1.94E-06	-0.1006	0.0417	0.0157101	0.009406287	174.1304098
ebi-a-GCST90017014	rs761624	G	C	0.6918	-0.0959801	0.0179537	1.38E-07	0.0116	0.016	0.4672	0.003928308	72.32142166
ebi-a-GCST90017014	rs8113760	G	A	0.3519	0.078999	0.01734	4.62E-06	0.0128	0.0182	0.483	0.002846653	52.35094053
ebi-a-GCST90017015	rs10885477	T	C	0.0616	-0.135137	0.0301894	8.60E-06	-0.0251	0.0288	0.3834	0.002111287	38.79869443
ebi-a-GCST90017015	rs11080063	G	A	0.4662	-0.0665238	0.0149837	6.67E-06	0.0086	0.0143	0.546799	0.002202596	40.48037543
ebi-a-GCST90017015	rs111745969	A	G	0.0795	0.120677	0.0265781	3.71E-06	-0.0149	0.0273	0.5855	0.002131424	39.16954707
ebi-a-GCST90017015	rs113593397	A	G	0.1024	-0.128935	0.0282526	9.36E-06	-0.0343	0.027	0.2045	0.003056008	56.21285629
ebi-a-GCST90017015	rs116500994	G	T	0.0517	-0.13755	0.0293386	2.34E-06	-0.0203	0.0294	0.4907	0.001855186	34.08363396
ebi-a-GCST90017015	rs12701617	A	G	0.4583	-0.0660617	0.0149427	9.52E-06	-0.0074	0.0144	0.606801	0.002166897	39.82284102
ebi-a-GCST90017015	rs150096134	T	A	0.0626	0.162139	0.0332089	2.38E-06	0.0248	0.0302	0.4114	0.003085349	56.75423159
ebi-a-GCST90017015	rs1867876	T	C	0.2942	0.0842919	0.0162192	2.74E-07	0.0226	0.0157	0.1509	0.002950706	54.2701901
ebi-a-GCST90017015	rs41438744	C	G	0.0726	-0.124871	0.0270129	2.44E-06	0.0042	0.0259	0.8712	0.002099698	38.58528405
ebi-a-GCST90017015	rs4146507	C	T	0.2217	0.079488	0.0177002	7.23E-06	0.0036	0.0172	0.833	0.002180449	40.07244283
ebi-a-GCST90017015	rs55888180	C	G	0.0875	0.128671	0.0282795	5.89E-06	-0.0039	0.026	0.8816	0.002643822	48.61093344
ebi-a-GCST90017015	rs73139538	G	A	0.0527	-0.148594	0.0327469	7.77E-06	0.0297	0.036	0.41	0.002204605	40.51736263
ebi-a-GCST90017015	rs77293403	A	G	0.0457	0.164556	0.0341775	1.77E-06	-0.0313	0.0322	0.3309	0.002361884	43.41476939
ebi-a-GCST90017015	rs80149660	C	T	0.0586	-0.232987	0.0519183	6.04E-06	-0.0091	0.0312	0.769501	0.00598915	110.490777
ebi-a-GCST90017015	rs9500080	C	T	0.2346	0.0926764	0.0178886	4.09E-07	0.0033	0.0169	0.8455	0.0030845	56.73857079
ebi-a-GCST90017015	rs9529719	C	T	0.675	-0.074038	0.0160494	5.97E-06	-0.034	0.0155	0.0279898	0.002405063	44.21037704
ebi-a-GCST90017015	rs967319	T	C	0.2465	0.0788638	0.0176744	8.38E-06	0.0165	0.0167	0.3241	0.002310391	42.46607226
ebi-a-GCST90017016	rs10048062	C	T	0.1074	-0.147352	0.0336531	8.59E-06	-0.0268	0.0215	0.2134	0.00416297	76.65966659
ebi-a-GCST90017016	rs12452946	A	G	0.501	-0.105833	0.0228941	3.80E-06	0.0072	0.0145	0.6209	0.00560029	103.2764879
ebi-a-GCST90017016	rs1484873	G	A	0.9314	0.227831	0.046335	2.56E-06	-0.0171	0.0323	0.5954	0.006633091	122.44985
ebi-a-GCST90017016	rs17167098	G	A	0.1133	-0.169366	0.0352068	1.12E-06	0.0118	0.0214	0.5806	0.005763537	106.3044285
ebi-a-GCST90017016	rs2154047	A	C	0.9324	0.192557	0.0420093	9.97E-06	-0.017	0.0283	0.5477	0.004674095	86.11607747
ebi-a-GCST90017016	rs36081916	T	C	0.1113	-0.18123	0.0402987	4.70E-06	-0.0079	0.0264	0.7635	0.006497414	119.9287998
ebi-a-GCST90017016	rs3791893	A	G	0.1233	0.147035	0.034023	9.50E-06	-0.0031	0.0225	0.8911	0.004673966	86.11367728
ebi-a-GCST90017016	rs609430	T	G	0.339	-0.112045	0.0239328	3.34E-06	-0.0022	0.0149	0.8844	0.005626212	103.7572413
ebi-a-GCST90017016	rs61771805	A	T	0.1869	-0.136779	0.0296811	4.03E-06	-0.0106	0.0178	0.5488	0.0056862	104.8698406
ebi-a-GCST90017016	rs672217	G	A	0.1412	0.164146	0.0349993	3.52E-06	-0.0067	0.0218	0.759799	0.006534575	120.6192288
ebi-a-GCST90017017	rs10044993	A	C	0.8827	-0.139547	0.0316748	8.07E-06	-0.0041	0.0213	0.8469	0.004032572	74.24872085
ebi-a-GCST90017017	rs13128780	T	C	0.1451	-0.149725	0.0312777	1.75E-06	0.0206	0.0211	0.3273	0.005561621	102.5593973
ebi-a-GCST90017017	rs13249325	T	G	0.3668	-0.100023	0.0225883	9.69E-06	-0.0192	0.0149	0.1973	0.004647292	85.61994558
ebi-a-GCST90017017	rs17092615	G	A	0.1243	0.152235	0.0337867	7.38E-06	6.00E-04	0.0211	0.9773	0.005045283	92.98955085
ebi-a-GCST90017017	rs72759041	G	T	0.2346	-0.126025	0.0282242	3.86E-06	-0.0317	0.0215	0.1396	0.005703742	105.1952275
ebi-a-GCST90017018	rs10805326	A	G	0.7217	-0.0775151	0.0139665	3.55E-08	-0.0061	0.0157	0.6977	0.00241364	44.3684234
ebi-a-GCST90017018	rs11109097	T	C	0.6879	-0.0624272	0.0138539	5.49E-06	-0.0064	0.0155	0.6787	0.001673389	30.73803543
ebi-a-GCST90017018	rs118030283	G	A	0.0378	-0.151829	0.0324471	2.67E-06	0.0085	0.0325	0.7944	0.001676859	30.8018954
ebi-a-GCST90017018	rs16938435	T	C	0.0606	-0.112189	0.0235439	1.80E-06	-0.0695	0.0294	0.0183101	0.001433025	26.31652242
ebi-a-GCST90017018	rs2098844	T	C	0.5755	0.0575295	0.0128416	6.79E-06	0.0145	0.0145	0.3179	0.00161709	29.70222936
ebi-a-GCST90017018	rs2702387	G	A	0.6481	-0.0608559	0.0132145	4.26E-06	-0.0027	0.0151	0.8568	0.001689261	31.03007952
ebi-a-GCST90017018	rs4327025	G	A	0.1948	-0.0810346	0.0154397	1.64E-07	0.0304	0.0177	0.0862998	0.002059983	37.85395229
ebi-a-GCST90017018	rs447950	A	G	0.2992	0.0628342	0.0136652	5.64E-06	0.0308	0.0154	0.0461201	0.001655686	30.41231482
ebi-a-GCST90017018	rs478972	C	T	0.9404	0.142681	0.0297116	1.82E-06	8.00E-04	0.0317	0.9788	0.002282029	41.94356478
ebi-a-GCST90017018	rs6062862	A	G	0.0944	0.0924508	0.0204658	6.68E-06	-0.0037	0.0236	0.8752	0.001461369	26.83779603
ebi-a-GCST90017018	rs62430350	T	C	0.0577	0.151096	0.0351476	6.84E-06	-0.0112	0.0318	0.724001	0.002482567	45.63860997
ebi-a-GCST90017018	rs68093214	C	T	0.2575	0.0662258	0.0149877	9.26E-06	-0.0224	0.0166	0.1785	0.001677097	30.80626502
ebi-a-GCST90017018	rs6875660	C	T	0.1233	0.0890455	0.0193905	3.06E-06	-0.0077	0.0219	0.724299	0.001714226	31.48945314
ebi-a-GCST90017018	rs893394	G	A	0.4195	0.0583322	0.0130729	7.85E-06	0.0015	0.0149	0.9197	0.001657223	30.44059839
ebi-a-GCST90017019	rs1000888	C	G	0.3956	-0.0585038	0.013219	9.71E-06	0.0156	0.0147	0.2902	0.001636737	30.06368846
ebi-a-GCST90017019	rs10262702	T	C	0.1292	0.0918017	0.0194885	2.06E-06	0.0381	0.0249	0.1259	0.001896323	34.84084584
ebi-a-GCST90017019	rs11258178	A	G	0.4145	0.0660742	0.0134139	6.98E-07	-0.0206	0.0152	0.1771	0.00211907	38.9420224
ebi-a-GCST90017019	rs12226153	A	G	0.0616	-0.151142	0.0306922	5.12E-07	-0.0038	0.0303	0.8991	0.002641004	48.55897328
ebi-a-GCST90017019	rs12566247	T	A	0.3479	0.0637084	0.0135355	2.19E-06	0.0073	0.0158	0.644899	0.001841586	33.83331229
ebi-a-GCST90017019	rs17067892	C	T	0.0765	0.107194	0.0250013	6.38E-06	-0.0021	0.0273	0.9379	0.001623564	29.82132467
ebi-a-GCST90017019	rs1859797	G	A	0.504	0.060368	0.0131793	4.12E-06	-0.0028	0.0144	0.8461	0.001822031	33.47339578
ebi-a-GCST90017019	rs2276760	A	G	0.2197	-0.0685233	0.0152546	7.84E-06	0.0146	0.0178	0.4121	0.001609897	29.56990305
ebi-a-GCST90017019	rs2731794	C	T	0.0596	0.120632	0.0257529	1.92E-06	-0.0234	0.0328	0.475	0.001631225	29.96228366
ebi-a-GCST90017019	rs2930225	T	G	0.7416	-0.0729524	0.0152948	1.35E-06	0.0073	0.0166	0.6593	0.002039724	37.48090839
ebi-a-GCST90017019	rs4113676	A	C	0.0616	-0.218507	0.0490152	7.42E-06	-0.0512	0.0422	0.2249	0.005519877	101.7853506
ebi-a-GCST90017019	rs4784055	T	C	0.0557	-0.175324	0.038599	8.72E-07	0.0199	0.0343	0.5618	0.003233538	59.48897318
ebi-a-GCST90017019	rs62240188	G	A	0.0686	0.130074	0.0267179	2.20E-06	0.0176	0.0323	0.5873	0.002162078	39.73409263
ebi-a-GCST90017019	rs6934519	C	T	0.2753	0.0692373	0.0151154	8.57E-06	-0.0066	0.0164	0.6877	0.001912823	35.14456789
ebi-a-GCST90017019	rs716604	A	G	0.1879	0.0818068	0.0165992	8.57E-07	-0.0064	0.0186	0.7307	0.00204242	37.5305547
ebi-a-GCST90017019	rs7170984	T	C	0.2903	-0.0658116	0.0140767	2.98E-06	-0.0057	0.0163	0.7272	0.001784665	32.78570045
ebi-a-GCST90017019	rs72982915	C	T	0.0457	0.183158	0.0402743	4.91E-06	-0.038	0.0346	0.2718	0.002926058	53.81551574
ebi-a-GCST90017019	rs9823439	C	T	0.5586	0.0581947	0.0131455	9.86E-06	-0.0064	0.0151	0.6711	0.001670052	30.67665432
ebi-a-GCST90017019	rs994794	G	C	0.0398	-0.141905	0.0315074	7.31E-06	-0.0937	0.0341	0.00599004	0.001539112	28.26773924
ebi-a-GCST90017020	rs1031599	T	G	0.9155	0.078627	0.0175644	6.31E-06	-0.0108	0.0253	0.668499	0.000956508	17.55723158
ebi-a-GCST90017020	rs12566975	T	C	0.493	-0.0468097	0.0105787	9.57E-06	-0.0027	0.0143	0.8493	0.001095359	20.10872465
ebi-a-GCST90017020	rs1528479	A	G	0.6302	0.0497799	0.0111919	9.64E-06	0.0091	0.0154	0.552	0.001155004	21.20494796
ebi-a-GCST90017020	rs1997204	C	T	0.9473	0.108075	0.0242022	5.97E-06	0.0366	0.0309	0.2366	0.001166215	21.41102119
ebi-a-GCST90017020	rs2385421	A	G	0.1044	0.0746186	0.0180734	7.14E-06	0.004	0.0284	0.8873	0.001041211	19.11362972
ebi-a-GCST90017020	rs3821998	C	A	0.0885	-0.0864066	0.0192519	6.72E-06	0.0341	0.0268	0.2034	0.001204547	22.11562331
ebi-a-GCST90017020	rs4738679	A	G	0.6352	0.0520267	0.011404	4.42E-06	-0.0012	0.015	0.9381	0.001254434	23.03270678
ebi-a-GCST90017020	rs6112314	A	C	0.3966	-0.0561715	0.0108174	2.43E-07	-0.02	0.0144	0.1653	0.00151015	27.73501263
ebi-a-GCST90017020	rs615997	T	C	0.499	0.0511752	0.0106491	2.03E-06	-0.0188	0.0144	0.1921	0.001309445	24.04409251
ebi-a-GCST90017020	rs62285313	A	G	0.0855	0.0864203	0.0181565	1.58E-06	0.0262	0.0249	0.2928	0.001167915	21.4422741
ebi-a-GCST90017020	rs72829893	G	T	0.0656	0.117472	0.0268103	5.58E-06	0.014	0.0339	0.6798	0.001691747	31.07582717
ebi-a-GCST90017020	rs78068103	A	G	0.0915	0.0886199	0.0194248	3.67E-06	0.0172	0.0306	0.5733	0.001305685	23.97496178
ebi-a-GCST90017020	rs789029	C	T	0.1889	-0.0641288	0.0137974	3.75E-06	-0.0212	0.0184	0.2493	0.001260209	23.13887271
ebi-a-GCST90017021	rs10093861	G	A	0.498	-0.0568869	0.0121152	3.06E-06	0.0096	0.0143	0.5019	0.001618034	29.71959125
ebi-a-GCST90017021	rs113859143	G	C	0.0845	-0.108906	0.0242055	2.55E-06	0.0077	0.0276	0.7807	0.001835053	33.7130715
ebi-a-GCST90017021	rs12078956	C	G	0.1213	0.106101	0.0222904	2.15E-06	-0.0348	0.0268	0.1939	0.002399774	44.11292005
ebi-a-GCST90017021	rs1254846	A	G	0.9085	-0.105963	0.0232501	5.60E-06	-0.0091	0.0271	0.7358	0.001866743	34.2963541
ebi-a-GCST90017021	rs1363769	C	T	0.9672	0.200628	0.0449372	1.58E-06	0.0414	0.0338	0.2209	0.002553896	46.95325934
ebi-a-GCST90017021	rs2322265	C	T	0.2555	-0.0666305	0.0141577	5.21E-06	-0.0066	0.0165	0.6875	0.001689008	31.02543378
ebi-a-GCST90017021	rs2862811	C	T	0.5457	-0.0564927	0.0121736	3.92E-06	-0.0116	0.0142	0.416	0.001582382	29.06371207
ebi-a-GCST90017021	rs35035870	T	C	0.0358	-0.190615	0.0414403	2.62E-06	0.0137	0.0364	0.707499	0.002508386	46.11444767
ebi-a-GCST90017021	rs369444	C	G	0.0636	0.125481	0.0259008	3.15E-06	-0.0525	0.0304	0.0839093	0.001875446	34.45654176
ebi-a-GCST90017021	rs3999074	G	T	0.4781	-0.0550587	0.0121847	6.55E-06	-0.0077	0.0144	0.5915	0.001512822	27.78416942
ebi-a-GCST90017021	rs4452603	T	G	0.2863	0.0604208	0.0135965	8.98E-06	-0.0175	0.0178	0.3261	0.001491901	27.39935627
ebi-a-GCST90017021	rs7249113	G	A	0.2813	0.0679483	0.0133496	3.72E-07	0.005	0.0176	0.7738	0.001866829	34.29794057
ebi-a-GCST90017021	rs72793667	A	G	0.0835	-0.116881	0.0246589	1.63E-06	0.0193	0.0304	0.5267	0.002090917	38.42357505
ebi-a-GCST90017021	rs9308097	G	A	0.5477	-0.055381	0.0123659	7.47E-06	-0.0089	0.0147	0.5465	0.001519571	27.90829614
ebi-a-GCST90017021	rs9788306	C	T	0.2843	-0.062804	0.0130744	1.39E-06	-0.001	0.0159	0.9518	0.001605138	29.48235109
ebi-a-GCST90017022	rs117467633	T	C	0.0626	-0.169687	0.0383169	9.13E-06	-0.0635	0.0384	0.0982811	0.003379297	62.17968036
ebi-a-GCST90017022	rs12127733	G	A	0.1779	0.115182	0.0246006	3.11E-06	0.0198	0.0184	0.2822	0.003880608	71.43982734
ebi-a-GCST90017022	rs12208226	C	A	0.1064	-0.154739	0.0340372	9.75E-06	0.0083	0.0262	0.7508	0.004553175	83.87803703
ebi-a-GCST90017022	rs12863463	G	A	0.0547	-0.156365	0.0345372	6.04E-06	0.0367	0.0271	0.176	0.002528518	46.48550559
ebi-a-GCST90017022	rs1331592	G	C	0.7714	-0.0948806	0.0208369	5.34E-06	-0.024	0.0173	0.1655	0.003174978	58.40818868
ebi-a-GCST90017022	rs17067076	G	A	0.0765	-0.154631	0.0352194	5.61E-06	-0.0223	0.0325	0.492	0.003378481	62.16460346
ebi-a-GCST90017022	rs1928659	T	C	0.2495	0.102522	0.0226445	6.17E-06	-0.0057	0.0184	0.7552	0.003936275	72.46865916
ebi-a-GCST90017022	rs1929743	T	C	0.3121	0.0837206	0.0190318	9.06E-06	0.0062	0.0151	0.6811	0.003009634	55.35728027
ebi-a-GCST90017022	rs3756315	A	G	0.339	-0.0883469	0.0188397	3.33E-06	0.0169	0.0152	0.2662	0.003497952	64.37059986
ebi-a-GCST90017022	rs6116753	G	A	0.2396	0.0994748	0.0209139	2.92E-06	-0.0179	0.0165	0.2784	0.003605662	66.35990941
ebi-a-GCST90017023	rs2861203	G	A	0.3191	0.0572304	0.0127279	7.37E-06	0.0105	0.0164	0.5235	0.001423291	26.13751125
ebi-a-GCST90017023	rs72776675	T	C	0.175	-0.0647067	0.014797	8.72E-06	0.0482	0.0209	0.0209098	0.001208984	22.19718171
ebi-a-GCST90017023	rs9932954	A	G	0.4284	-0.0561864	0.0115984	1.25E-06	-0.0108	0.0155	0.4849	0.001546088	28.39605683
ebi-a-GCST90017024	rs10952110	G	T	0.4483	0.0487709	0.0109614	9.08E-06	0.0139	0.0145	0.3372	0.001176585	21.60162945
ebi-a-GCST90017024	rs11263806	A	G	0.2783	-0.0524615	0.0116758	5.07E-06	0.0225	0.0158	0.1552	0.001105557	20.29615107
ebi-a-GCST90017024	rs12362320	G	C	0.336	0.0573168	0.0115466	8.04E-07	0.0159	0.0159	0.3175	0.001465889	26.92094415
ebi-a-GCST90017024	rs12611395	G	A	0.9105	0.0902532	0.0199652	5.83E-06	0.0219	0.028	0.4341	0.001327572	24.37738454
ebi-a-GCST90017024	rs160061	G	A	0.5318	-0.0513831	0.0108094	2.12E-06	-0.0175	0.0144	0.2244	0.001314772	24.1420244
ebi-a-GCST90017024	rs28540839	A	C	0.4871	0.0508285	0.0110591	9.34E-06	-0.0079	0.0145	0.5856	0.001290908	23.70327614
ebi-a-GCST90017024	rs2880566	T	C	0.1879	0.0599578	0.0134693	5.61E-06	0.026	0.0181	0.1503	0.001097129	20.14124775
ebi-a-GCST90017024	rs4955932	T	C	0.3956	-0.0492283	0.0109388	7.05E-06	-0.009	0.0155	0.560101	0.001158885	21.27629332
ebi-a-GCST90017024	rs59805249	T	C	0.0905	0.0936162	0.0207982	9.45E-06	-0.0432	0.0312	0.1656	0.001442724	26.49489992
ebi-a-GCST90017024	rs68104925	T	C	0.3708	-0.0549104	0.0115385	2.37E-06	0.0397	0.0148	0.00734801	0.001406914	25.83634431
ebi-a-GCST90017024	rs7073658	G	T	0.5954	0.0499621	0.0109693	5.27E-06	0.0155	0.0145	0.2851	0.001202669	22.08109815
ebi-a-GCST90017024	rs73044693	A	G	0.0666	-0.10758	0.0229884	3.57E-06	-0.0755	0.039	0.05297	0.001438915	26.42484402
ebi-a-GCST90017024	rs7616165	G	T	0.0368	-0.230542	0.0483465	2.77E-06	-0.0221	0.0357	0.5353	0.003767857	69.35628452
ebi-a-GCST90017024	rs76193507	A	G	0.0567	-0.22973	0.0499776	2.93E-06	-0.0217	0.0345	0.5296	0.005645447	104.1139721
ebi-a-GCST90017024	rs7832116	A	G	0.1461	-0.0714756	0.0151703	3.57E-06	0.0139	0.02	0.4853	0.001274685	23.40500589
ebi-a-GCST90017024	rs954878	A	G	0.4503	-0.0520656	0.0109082	1.78E-06	0.0197	0.0143	0.1677	0.001342021	24.64305958
ebi-a-GCST90017025	rs10815577	C	G	0.3867	-0.0683706	0.0143691	1.72E-06	-0.0051	0.0155	0.740699	0.002217256	40.75040173
ebi-a-GCST90017025	rs12131224	C	T	0.1163	0.117095	0.02591	7.40E-06	-0.0039	0.0264	0.8835	0.002818326	51.82853668
ebi-a-GCST90017025	rs2050911	G	A	0.3042	0.0751466	0.0153934	1.11E-06	0.0042	0.0155	0.786799	0.00239052	43.94239281
ebi-a-GCST90017025	rs2371284	C	T	0.7773	0.0761893	0.0170127	7.56E-06	0.0177	0.0176	0.3146	0.00200968	36.92771936
ebi-a-GCST90017025	rs437876	T	C	0.3728	0.0784637	0.0144768	7.17E-08	-0.007	0.0155	0.6517	0.002879052	52.94849796
ebi-a-GCST90017025	rs4981345	T	C	0.3509	-0.0681973	0.0149831	6.09E-06	-0.0038	0.0151	0.8004	0.002118651	38.93430238
ebi-a-GCST90017025	rs573933	T	C	0.1024	-0.107898	0.0232346	3.11E-06	-0.0742	0.0269	0.00580297	0.002140127	39.32982331
ebi-a-GCST90017025	rs62496417	T	G	0.2714	-0.0748504	0.0165681	5.88E-06	-0.0217	0.0168	0.1981	0.002215732	40.72232572
ebi-a-GCST90017025	rs7213933	T	A	0.1948	-0.0816269	0.01838	9.02E-06	-0.0162	0.0189	0.3894	0.002090207	38.41050392
ebi-a-GCST90017025	rs7341608	T	C	0.1899	-0.0784757	0.0177648	9.48E-06	0.0297	0.0177	0.0931001	0.001894803	34.81285494
ebi-a-GCST90017025	rs74034332	G	A	0.0457	0.168045	0.0382637	3.33E-06	0.0392	0.039	0.315	0.002463102	45.27988435
ebi-a-GCST90017025	rs78848836	A	G	0.0835	-0.118868	0.0259753	3.38E-06	0.0192	0.0279	0.491801	0.002162613	39.74395185
ebi-a-GCST90017025	rs79476906	T	A	0.1441	-0.087088	0.0197008	8.27E-06	-0.0323	0.0196	0.1003	0.001870827	34.37152932
ebi-a-GCST90017025	rs8104225	A	G	0.1491	0.0892098	0.0197665	8.04E-06	0.0229	0.0304	0.452	0.002019349	37.10574377
ebi-a-GCST90017025	rs9403580	C	T	0.1093	0.107801	0.0229777	3.47E-06	-0.0159	0.0237	0.5037	0.002262701	41.58751298
ebi-a-GCST90017025	rs985416	T	C	0.7942	-0.0970258	0.0181807	1.46E-07	0.0234	0.0181	0.1968	0.00307737	56.60701148
ebi-a-GCST90017026	rs11128180	A	G	0.2237	0.0648288	0.0140126	4.52E-06	-0.0244	0.0176	0.1667	0.001459693	26.80698057
ebi-a-GCST90017026	rs12072562	T	C	0.0517	0.133104	0.0303566	7.07E-06	0.0473	0.031	0.1272	0.001737195	31.91211452
ebi-a-GCST90017026	rs12673420	G	A	0.4414	0.0554351	0.0118375	2.98E-06	0.0053	0.0146	0.713801	0.00151542	27.83194339
ebi-a-GCST90017026	rs12747809	A	G	0.66	0.062197	0.0125685	8.65E-07	-0.0106	0.0152	0.4826	0.001736168	31.893219
ebi-a-GCST90017026	rs12894272	G	A	0.6998	-0.0579792	0.0125229	4.34E-06	0.0048	0.0152	0.7536	0.001412404	25.93730568
ebi-a-GCST90017026	rs233486	G	A	0.8757	0.0799088	0.017766	6.28E-06	0.0124	0.0214	0.562999	0.001390099	25.52711838
ebi-a-GCST90017026	rs2444793	T	C	0.5298	0.0542433	0.0118188	4.77E-06	0.0148	0.0143	0.3003	0.001465942	26.92190988
ebi-a-GCST90017026	rs2706242	G	C	0.0934	-0.0901399	0.0199712	9.84E-06	0.0341	0.0249	0.17	0.001376026	25.26833995
ebi-a-GCST90017026	rs2726805	A	G	0.4085	0.0548397	0.0120844	6.30E-06	0.005	0.0163	0.758501	0.001453339	26.6901215
ebi-a-GCST90017026	rs2882478	G	A	0.4553	-0.0577091	0.0118338	1.21E-06	0.0066	0.0145	0.6514	0.001651861	30.34195639
ebi-a-GCST90017026	rs35182105	A	G	0.0726	-0.109724	0.024221	4.87E-06	0.0755	0.0312	0.01532	0.001621201	29.77786725
ebi-a-GCST90017026	rs6656451	T	C	0.5606	0.05436	0.011947	5.57E-06	-0.011	0.0144	0.443	0.001455801	26.73540167
ebi-a-GCST90017026	rs7629954	A	G	0.0686	0.108441	0.023825	5.77E-06	0.0538	0.0268	0.0448198	0.001502718	27.59830779
ebi-a-GCST90017027	rs10741777	T	C	0.2614	-0.0973842	0.0194791	7.69E-07	0.0266	0.017	0.1194	0.00366203	67.40112897
ebi-a-GCST90017027	rs10793103	T	C	0.6958	-0.0974344	0.0181279	9.35E-08	-0.0087	0.0158	0.583001	0.004018817	73.99444126
ebi-a-GCST90017027	rs10801803	G	A	0.162	-0.117029	0.0243085	1.40E-06	0.0199	0.0208	0.3385	0.00371857	68.44566543
ebi-a-GCST90017027	rs13024781	T	C	0.503	-0.0798769	0.0168846	2.29E-06	-0.0151	0.0147	0.3031	0.003190045	58.68625205
ebi-a-GCST90017027	rs57091572	A	G	0.1402	-0.110443	0.0235801	2.86E-06	0.0035	0.0204	0.8646	0.002940708	54.08574585
ebi-a-GCST90017027	rs61944774	A	G	0.0577	0.179838	0.0393797	6.34E-06	-0.0315	0.0336	0.3485	0.003516883	64.72021502
ebi-a-GCST90017027	rs62277846	C	T	0.2356	0.102292	0.0212319	1.59E-06	0.031	0.0177	0.0804304	0.003768854	69.37470559
ebi-a-GCST90017027	rs67078837	T	C	0.4583	-0.0845848	0.0170693	7.68E-07	-0.0142	0.0143	0.3227	0.003552412	65.37637713
ebi-a-GCST90017027	rs75356640	G	A	0.0885	0.136523	0.0303128	9.83E-06	-0.0072	0.029	0.8043	0.003007056	55.3097212
ebi-a-GCST90017027	rs955844	A	C	0.1998	0.112064	0.0228369	1.81E-06	-0.0033	0.0201	0.87	0.004015654	73.93596106
ebi-a-GCST90017027	rs9873555	G	C	0.1571	-0.121162	0.0233467	2.41E-07	-0.0079	0.0194	0.685199	0.0038879	71.57458762
ebi-a-GCST90017028	rs10414815	C	T	0.8807	-0.10453	0.0230253	4.24E-06	0.0012	0.0299	0.9673	0.002296045	42.20176462
ebi-a-GCST90017028	rs11192447	A	G	0.0746	0.126592	0.024345	4.69E-07	-0.0418	0.0308	0.1754	0.00221264	40.66537779
ebi-a-GCST90017028	rs12346653	C	T	0.2744	0.0657686	0.0139569	2.70E-06	-0.0079	0.0164	0.630099	0.001722458	31.6409299
ebi-a-GCST90017028	rs17730011	G	A	0.2187	-0.0702357	0.015706	7.85E-06	0.0228	0.0188	0.2268	0.001685825	30.96685952
ebi-a-GCST90017028	rs2153460	A	T	0.1839	-0.0684038	0.0156562	9.17E-06	-0.0122	0.0185	0.5071	0.00140448	25.79157803
ebi-a-GCST90017028	rs336138	G	T	0.163	0.0779543	0.0171865	7.48E-06	-9.00E-04	0.0194	0.9618	0.001658148	30.45761557
ebi-a-GCST90017028	rs4576377	C	A	0.6163	0.0572001	0.0127043	7.63E-06	-0.0105	0.0149	0.48	0.001547418	28.4205228
ebi-a-GCST90017028	rs72894957	G	A	0.0477	0.222263	0.0486425	5.68E-06	-0.0022	0.034	0.9494	0.004488038	82.67267467
ebi-a-GCST90017028	rs74315802	G	T	0.1213	0.0867262	0.0183477	3.19E-06	-0.0314	0.027	0.246	0.001603364	29.44970289
ebi-a-GCST90017028	rs9981767	A	C	0.3161	0.0655062	0.0131994	9.96E-07	-0.016	0.0156	0.304	0.00185529	34.08555486
ebi-a-GCST90017029	rs56791201	C	TRUE	0.5427	-0.051823	0.0110697	2.93E-06	-5.00E-04	0.0144	0.9749	0.001333018	24.47751901
ebi-a-GCST90017030	rs12693845	C	T	0.3569	-0.0805447	0.0177429	8.96E-06	-0.0248	0.0172	0.1484	0.002978029	54.7742235
ebi-a-GCST90017030	rs1530559	G	A	0.5676	0.0804001	0.0178207	4.93E-06	0.036	0.0163	0.0265999	0.003173009	58.37184559
ebi-a-GCST90017030	rs16861661	G	A	0.0497	-0.183147	0.038148	1.28E-06	0.0407	0.0296	0.1691	0.003168449	58.28770085
ebi-a-GCST90017030	rs62314653	C	A	0.0626	0.187692	0.0394585	2.24E-06	-0.0032	0.0327	0.9213	0.004134479	76.13284763
ebi-a-GCST90017030	rs7399658	G	A	0.2157	-0.107134	0.0221883	3.12E-06	0.0149	0.0185	0.4224	0.003883444	71.49222377
ebi-a-GCST90017030	rs768253	T	G	0.3907	-0.079195	0.0171791	4.25E-06	-0.011	0.0145	0.4492	0.002986071	54.92257036
ebi-a-GCST90017030	rs77478751	A	G	0.0537	-0.219886	0.0475759	7.33E-06	-0.0695	0.0471	0.1403	0.004913922	90.55649354
ebi-a-GCST90017030	rs921925	A	C	0.2624	0.0985077	0.0203229	9.72E-07	0.0155	0.0173	0.3689	0.003756255	69.14192289
ebi-a-GCST90017031	rs10417872	G	T	0.7416	-0.118306	0.024522	1.29E-06	-0.0177	0.0159	0.2665	0.00536421	98.8993993
ebi-a-GCST90017031	rs123059	C	T	0.7783	0.13671	0.0274694	1.27E-06	0.033	0.0176	0.0603101	0.006449756	119.0434268
ebi-a-GCST90017031	rs12621813	G	A	0.2823	0.108423	0.0239978	6.61E-06	0.0137	0.0155	0.379	0.004763505	87.77126044
ebi-a-GCST90017031	rs17168302	G	A	0.0656	0.191857	0.0424761	6.29E-06	0.0031	0.0309	0.9199	0.004512549	83.12624104
ebi-a-GCST90017031	rs2293361	C	T	0.0646	-0.199221	0.0430969	1.40E-06	-0.0082	0.0282	0.771401	0.004796563	88.38329974
ebi-a-GCST90017031	rs34757988	G	C	0.326	0.122294	0.0228976	8.95E-08	8.00E-04	0.0147	0.9557	0.006572306	121.3203064
ebi-a-GCST90017031	rs4766997	C	T	0.2962	0.114599	0.023839	2.06E-06	0.0157	0.0156	0.3148	0.005475528	100.9630501
ebi-a-GCST90017031	rs55910161	C	T	0.1352	0.146426	0.0307367	2.36E-06	0.0212	0.0197	0.2817	0.005013705	92.4046093
ebi-a-GCST90017031	rs6674304	C	T	0.0686	0.200758	0.0442121	6.18E-06	0.0096	0.0286	0.7366	0.005150342	94.93592349
ebi-a-GCST90017031	rs757872	C	G	0.7942	-0.140799	0.027582	4.37E-07	0.0097	0.0179	0.5869	0.006480438	119.6134276
ebi-a-GCST90017032	rs11620597	T	C	0.0527	0.119479	0.0271688	7.80E-06	-0.0322	0.0292	0.2717	0.001425316	26.17476091
ebi-a-GCST90017032	rs1187983	C	T	0.1223	-0.0935456	0.0193174	2.02E-06	0.001	0.0217	0.9629	0.001878665	34.51579734
ebi-a-GCST90017032	rs146541147	G	A	0.0706	0.118845	0.0268423	6.86E-06	0.0217	0.0311	0.4844	0.001853528	34.05311831
ebi-a-GCST90017032	rs2724813	G	A	0.7992	0.0840769	0.0167551	6.28E-07	0.002	0.0186	0.9158	0.002268833	41.70047384
ebi-a-GCST90017032	rs2842896	C	T	0.5278	-0.0649396	0.0131146	7.25E-07	-0.0188	0.0148	0.2045	0.002102057	38.62872946
ebi-a-GCST90017032	rs2863363	G	A	0.6322	-0.0634861	0.0136323	3.11E-06	0.0072	0.0148	0.6269	0.001874362	34.43660009
ebi-a-GCST90017032	rs3125832	A	C	0.2624	0.0679323	0.015012	5.03E-06	0.0257	0.017	0.1302	0.001786353	32.81677033
ebi-a-GCST90017032	rs61884471	G	A	0.0845	0.124426	0.0248431	1.01E-06	-0.0421	0.0279	0.1311	0.002395341	44.03123152
ebi-a-GCST90017032	rs72948274	A	C	0.0577	-0.126354	0.0272212	3.26E-06	0.048	0.0314	0.1271	0.001736093	31.89184092
ebi-a-GCST90017032	rs8006832	G	T	0.1113	-0.0952415	0.0216699	6.58E-06	-0.0061	0.0239	0.7988	0.001794456	32.96588842
ebi-a-GCST90017033	rs10202904	G	T	0.5328	0.112811	0.0239106	3.09E-06	0.0236	0.0144	0.1007	0.006335778	116.9263141
ebi-a-GCST90017033	rs11018665	A	T	0.341	0.113013	0.0254343	7.03E-06	0.0085	0.0153	0.5774	0.005740194	105.8714064
ebi-a-GCST90017033	rs1334944	T	C	0.2853	0.115197	0.0255492	7.61E-06	0.0093	0.0153	0.543599	0.005411752	99.7806969
ebi-a-GCST90017033	rs4779844	C	G	0.6759	-0.109639	0.0247979	9.28E-06	0.0195	0.0149	0.1928	0.005266494	97.08828428
ebi-a-GCST90017033	rs4802933	G	A	0.8221	0.135628	0.0308139	9.74E-06	-0.0085	0.0208	0.682801	0.005380583	99.20289407
ebi-a-GCST90017033	rs6776814	T	C	0.0895	-0.188956	0.0419905	8.05E-06	-0.012	0.024	0.6157	0.00581908	107.334886
ebi-a-GCST90017033	rs76029318	T	C	0.0646	0.222849	0.0454319	1.08E-06	0.0155	0.0278	0.5777	0.006001796	110.7254942
ebi-a-GCST90017033	rs894996	C	A	0.0716	0.214213	0.0456045	3.82E-06	-0.0058	0.027	0.8299	0.006100561	112.5587651
ebi-a-GCST90017034	rs10093869	A	G	0.3757	-0.0577795	0.0125389	3.67E-06	8.00E-04	0.0157	0.9599	0.001566073	28.76369817
ebi-a-GCST90017034	rs10423795	T	C	0.5934	-0.0550695	0.0121164	6.58E-06	0.0132	0.0155	0.3949	0.001463414	26.87541413
ebi-a-GCST90017034	rs16918425	A	T	0.0746	0.0999781	0.0223785	8.85E-06	-0.0398	0.0276	0.1488	0.001380092	25.34310514
ebi-a-GCST90017034	rs28417404	A	G	0.169	-0.0726896	0.0161372	3.68E-06	0.0176	0.0211	0.4027	0.001484097	27.25582075
ebi-a-GCST90017034	rs4793970	A	G	0.3012	-0.0576329	0.0129154	6.03E-06	-0.0194	0.0161	0.226	0.001398231	25.67665483
ebi-a-GCST90017034	rs6856150	A	G	0.8817	-0.0881922	0.0194146	6.06E-06	0.0244	0.0257	0.3422	0.001622542	29.80253013
ebi-a-GCST90017034	rs74553962	T	G	0.0626	0.121449	0.0264106	9.49E-06	0.0063	0.033	0.8496	0.00173108	31.79959456
ebi-a-GCST90017034	rs77779484	G	A	0.0586	-0.133489	0.0268526	6.56E-07	0.0014	0.0313	0.965	0.001966042	36.12429789
ebi-a-GCST90017035	rs1035588	A	G	0.3827	-0.108148	0.0236848	4.86E-06	-0.0121	0.0148	0.4118	0.005526138	101.9014385
ebi-a-GCST90017035	rs17148768	G	A	0.2117	0.140434	0.0295602	2.20E-06	0.0245	0.0183	0.1818	0.00658244	121.5086088
ebi-a-GCST90017035	rs2759329	A	G	0.66	0.111131	0.0237218	3.43E-06	0.0062	0.0147	0.674899	0.005542725	102.2089983
ebi-a-GCST90017035	rs35225860	A	G	0.0567	-0.223604	0.0482391	3.87E-06	0.022	0.0365	0.5457	0.005348377	98.60592203
ebi-a-GCST90017035	rs61090148	A	G	0.4225	-0.104783	0.0231343	6.44E-06	0.0281	0.0147	0.0568094	0.005357848	98.78146488
ebi-a-GCST90017035	rs62112538	C	T	0.0805	-0.19943	0.0407033	1.19E-06	0.0164	0.0296	0.5797	0.005887875	108.6113435
ebi-a-GCST90017035	rs72691585	C	A	0.0686	-0.249079	0.0520814	2.95E-06	-0.0243	0.0334	0.4675	0.007928017	146.545793
ebi-a-GCST90017035	rs7540303	C	T	0.4215	0.108044	0.023638	5.32E-06	0.0111	0.0145	0.444	0.005692883	104.993803
ebi-a-GCST90017035	rs8066522	A	G	0.6531	0.106529	0.0240379	9.70E-06	0.0094	0.0148	0.5232	0.005142208	94.7852244
ebi-a-GCST90017035	rs9460691	C	A	0.2167	0.119966	0.0268645	7.28E-06	-0.0058	0.0175	0.7406	0.004885774	90.03521876
ebi-a-GCST90017036	rs11627628	T	C	0.0726	0.143961	0.0290223	1.01E-06	-0.0385	0.0264	0.1443	0.002790766	51.32028913
ebi-a-GCST90017036	rs11990279	T	C	0.2396	-0.0824934	0.0180457	4.94E-06	-0.0146	0.0167	0.3805	0.00247969	45.58558643
ebi-a-GCST90017036	rs12417956	C	G	0.2445	0.0785431	0.0174075	6.03E-06	0.018	0.017	0.2887	0.002279079	41.88922196
ebi-a-GCST90017036	rs12649930	T	G	0.0944	0.121589	0.0259612	4.09E-06	0.0082	0.0253	0.7461	0.002527708	46.4705813
ebi-a-GCST90017036	rs133832	A	C	0.3131	-0.0795527	0.0162411	1.15E-06	0.0029	0.0161	0.8571	0.002722177	50.05554968
ebi-a-GCST90017036	rs16866406	A	G	0.1392	0.0988765	0.0208795	3.08E-06	0.0373	0.0202	0.0644703	0.002342921	43.0653855
ebi-a-GCST90017036	rs16934185	A	G	0.1044	-0.129568	0.028157	4.38E-06	-0.0062	0.0268	0.817	0.003139353	57.75074696
ebi-a-GCST90017036	rs234108	A	G	0.4801	0.0749553	0.0152632	9.16E-07	0.0017	0.0144	0.9048	0.002804699	51.57722325
ebi-a-GCST90017036	rs36095275	C	T	0.3618	-0.0752368	0.0156861	1.40E-06	-0.0024	0.0149	0.8737	0.002614063	48.06231851
ebi-a-GCST90017036	rs4506202	G	A	0.4841	0.0711323	0.0152261	3.21E-06	0.0087	0.0146	0.5496	0.002527344	46.46385916
ebi-a-GCST90017036	rs61883564	A	G	0.1243	-0.101351	0.0221016	3.39E-06	-0.0106	0.0212	0.6186	0.00223621	41.09952283
ebi-a-GCST90017036	rs6901560	C	G	0.1988	0.0855032	0.018693	6.21E-06	0.0234	0.0177	0.1859	0.002328907	42.8071814
ebi-a-GCST90017036	rs75453768	G	T	0.0865	0.12212	0.0268629	5.35E-06	-0.0669	0.0288	0.0203498	0.00235683	43.32164915
ebi-a-GCST90017036	rs761240	G	T	0.9334	0.17664	0.0388812	2.04E-06	-0.0481	0.0358	0.1795	0.003879271	71.41511242
ebi-a-GCST90017036	rs9393920	G	A	0.5646	0.0744662	0.0151081	9.92E-07	-0.0145	0.0149	0.3307	0.002726325	50.13203018
ebi-a-GCST90017037	rs12206468	G	A	0.0636	-0.133016	0.0269733	1.04E-06	-0.0017	0.0275	0.9517	0.002107445	38.72794652
ebi-a-GCST90017037	rs12925026	T	C	0.0726	0.13559	0.030678	9.31E-06	0.0449	0.0292	0.1249	0.002475649	45.51111666
ebi-a-GCST90017037	rs1954532	C	T	0.7913	0.0826246	0.0175252	2.27E-06	0.0192	0.019	0.3107	0.002254822	41.44237932
ebi-a-GCST90017037	rs28889936	A	C	0.1083	0.114051	0.0252838	3.37E-06	0.0389	0.0258	0.1316	0.002512323	46.18700945
ebi-a-GCST90017037	rs62422654	C	T	0.1471	0.0898456	0.0198088	6.47E-06	0.0617	0.0243	0.01102	0.00202551	37.21919175
ebi-a-GCST90017037	rs72866977	A	C	0.0696	-0.130569	0.0281674	5.63E-06	-0.0165	0.0332	0.6185	0.002207949	40.57897022
ebi-a-GCST90017037	rs73038677	T	A	0.1819	-0.08321	0.0168666	1.09E-06	0.0156	0.0179	0.3838	0.002060725	37.86761778
ebi-a-GCST90017037	rs751183	C	T	0.7545	0.0774322	0.0172216	6.85E-06	0.028	0.0179	0.1185	0.002221181	40.82269022
ebi-a-GCST90017037	rs8076323	A	G	0.2575	0.0715392	0.0156539	5.61E-06	-0.0023	0.0162	0.8876	0.001957005	35.95792009
ebi-a-GCST90017038	rs10464997	G	A	0.1531	0.137691	0.0294804	3.30E-06	0.0161	0.0214	0.451	0.004916414	90.60263597
ebi-a-GCST90017038	rs11108500	A	G	0.0765	-0.199099	0.0427327	3.74E-06	-0.0211	0.0322	0.5127	0.005601012	103.2898823
ebi-a-GCST90017038	rs111966731	T	C	0.0716	0.213114	0.047162	7.30E-06	-0.0076	0.032	0.8127	0.006038125	111.399785
ebi-a-GCST90017038	rs12002250	A	C	0.0596	0.217122	0.0466317	1.42E-06	0.0789	0.0323	0.0145902	0.00528441	97.42032664
ebi-a-GCST90017038	rs1569853	T	C	0.1382	-0.138078	0.0296981	3.65E-06	-0.0013	0.0201	0.9487	0.004541439	83.6608527
ebi-a-GCST90017038	rs36057338	G	T	0.0755	0.207847	0.0421439	8.80E-07	-0.008	0.029	0.7831	0.006030751	111.2629072
ebi-a-GCST90017038	rs3862635	C	T	0.0785	-0.172142	0.0394026	9.19E-06	-0.0406	0.0302	0.1786	0.00428715	78.95625434
ebi-a-GCST90017038	rs4428215	G	A	0.2604	0.130293	0.0242237	7.51E-08	-9.00E-04	0.0169	0.959	0.006538981	120.7010874
ebi-a-GCST90017038	rs6000536	C	T	0.2107	-0.130992	0.0253804	2.06E-07	-0.0057	0.0183	0.757399	0.005707241	105.2601227
ebi-a-GCST90017038	rs6071435	T	A	0.3638	-0.105512	0.021489	1.07E-06	-0.0164	0.015	0.2746	0.005153355	94.99175127
ebi-a-GCST90017038	rs6993398	G	A	0.1531	0.127217	0.0278855	7.13E-06	0.0087	0.0201	0.6645	0.00419689	77.2869394
ebi-a-GCST90017038	rs736744	T	C	0.5845	-0.117882	0.0211262	2.57E-08	-0.005	0.0146	0.730999	0.006749639	124.6159886
ebi-a-GCST90017039	rs115602804	G	A	0.0666	0.10308	0.0222736	1.93E-06	-0.0439	0.0307	0.153	0.001321055	24.25754891
ebi-a-GCST90017039	rs11965579	G	C	0.0348	0.162824	0.0381863	8.87E-06	0.0272	0.0448	0.5429	0.001780998	32.7182094
ebi-a-GCST90017039	rs3860755	G	C	0.3082	0.0558784	0.0116625	1.71E-06	0.0071	0.0165	0.6669	0.001331469	24.44903462
ebi-a-GCST90017039	rs4236095	A	G	0.8748	-0.0761961	0.0157042	1.93E-06	-0.0293	0.0203	0.148	0.00127177	23.35141637
ebi-a-GCST90017039	rs60884758	C	T	0.165	-0.0702667	0.0142249	5.71E-07	-0.006	0.0202	0.766399	0.001360503	24.98289489
ebi-a-GCST90017039	rs6657302	T	C	0.0517	-0.10452	0.0225521	9.76E-06	0.0261	0.0301	0.3848	0.001071187	19.6644824
ebi-a-GCST90017039	rs72893646	A	T	0.1282	-0.0715594	0.0156668	8.83E-06	0.0051	0.02	0.799	0.001144638	21.01443073
ebi-a-GCST90017039	rs7298818	C	T	0.0765	0.0888832	0.0200902	8.54E-06	0.0522	0.0259	0.0440301	0.001116266	20.49296138
ebi-a-GCST90017040	rs10842464	C	T	0.5815	0.0758215	0.0172568	6.60E-06	-0.0259	0.0145	0.0744903	0.002798079	51.4551422
ebi-a-GCST90017040	rs140997932	T	C	0.0646	-0.162376	0.0354178	2.11E-06	-0.0098	0.0303	0.7475	0.003186424	58.61942861
ebi-a-GCST90017040	rs145020347	A	G	0.1392	-0.12465	0.0262323	4.03E-06	-0.0125	0.0256	0.625	0.00372354	68.53748353
ebi-a-GCST90017040	rs17109926	A	G	0.1879	-0.0988335	0.0216172	6.75E-06	0.0232	0.0188	0.2161	0.002981087	54.83062654
ebi-a-GCST90017040	rs17785622	A	G	0.0596	0.248065	0.0524304	1.93E-06	-0.0173	0.034	0.61	0.006897947	127.3731681
ebi-a-GCST90017040	rs2081023	A	G	0.1024	-0.122561	0.0236507	2.64E-07	-0.0045	0.0228	0.8449	0.002761324	50.77737466
ebi-a-GCST90017040	rs3008582	T	C	0.1322	0.10572	0.0227246	4.36E-06	-0.0077	0.0206	0.709	0.002564457	47.14791956
ebi-a-GCST90017040	rs3801748	G	A	0.3459	0.0779721	0.0171691	5.20E-06	-0.0119	0.0146	0.417	0.00275108	50.58847208
ebi-a-GCST90017040	rs4756632	G	T	0.0934	-0.138905	0.0289897	3.82E-06	0.0035	0.0255	0.8896	0.003267596	60.11761393
ebi-a-GCST90017040	rs4767113	C	T	0.2873	0.0882466	0.018382	2.14E-06	0.0119	0.0159	0.4526	0.003189102	58.66884449
ebi-a-GCST90017040	rs7240324	T	G	0.1909	-0.10229	0.0226948	5.96E-06	0.039	0.0197	0.0476804	0.003232247	59.4651435
ebi-a-GCST90017040	rs9602779	A	C	0.173	-0.106692	0.0220264	6.93E-07	-5.00E-04	0.0187	0.9792	0.003257207	59.92584754
ebi-a-GCST90017040	rs9900242	A	G	0.3608	-0.0852967	0.0175212	1.14E-06	0.0049	0.0147	0.740399	0.003355813	61.7461068
ebi-a-GCST90017041	rs10899911	A	G	0.2724	-0.0717102	0.0148151	1.15E-06	-0.0011	0.0159	0.9435	0.002038411	37.45672471
ebi-a-GCST90017041	rs11715853	G	A	0.3141	-0.0662952	0.0146114	6.23E-06	0.0205	0.0155	0.1863	0.001893751	34.79349846
ebi-a-GCST90017041	rs1403396	A	T	0.2147	-0.0756729	0.0159035	2.76E-06	0.0036	0.018	0.8397	0.001930983	35.47887066
ebi-a-GCST90017041	rs2090816	C	A	0.8429	-0.0840967	0.0177315	2.90E-06	-0.0271	0.0193	0.1605	0.00187301	34.41171458
ebi-a-GCST90017041	rs35055552	T	C	0.0775	0.109554	0.0235433	3.35E-06	-0.015	0.0315	0.6331	0.001716147	31.52480965
ebi-a-GCST90017041	rs35414597	T	A	0.339	-0.0684946	0.0142143	1.51E-06	-0.0112	0.0152	0.4608	0.002102538	38.6375759
ebi-a-GCST90017041	rs55877868	A	C	0.0964	-0.104458	0.0228089	2.87E-06	0.016	0.0261	0.5409	0.001900932	34.92568905
ebi-a-GCST90017041	rs62273907	A	G	0.0497	0.229468	0.0502262	5.88E-06	-0.0127	0.0351	0.717	0.004973835	91.66611848
ebi-a-GCST90017041	rs6809952	G	A	0.2734	-0.0684957	0.0150892	8.13E-06	0.0045	0.0191	0.8159	0.00186402	34.24623034
ebi-a-GCST90017041	rs6828768	C	T	0.5	0.0636852	0.0132645	1.78E-06	0.012	0.0143	0.4009	0.002027902	37.2632395
ebi-a-GCST90017041	rs7303158	C	T	0.4423	0.0646859	0.0134256	1.33E-06	0.0138	0.0143	0.334	0.002064272	37.93291574
ebi-a-GCST90017041	rs7311004	C	T	0.6243	0.0617522	0.0136438	5.92E-06	0.003	0.0147	0.8358	0.001788831	32.86237433
ebi-a-GCST90017041	rs7572229	A	G	0.5099	-0.066273	0.0132736	6.32E-07	0.0054	0.0142	0.7069	0.002195194	40.34403649
ebi-a-GCST90017041	rs78383039	T	C	0.0666	-0.146315	0.0297119	1.57E-06	0.0089	0.0297	0.764999	0.002661643	48.93945975
ebi-a-GCST90017041	rs8039785	G	T	0.5477	-0.0618345	0.0133	3.62E-06	-0.0014	0.0146	0.922	0.001894354	34.80458719
ebi-a-GCST90017041	rs823424	G	A	0.2097	-0.0713448	0.0156958	4.95E-06	0.0239	0.0176	0.1745	0.001687116	30.9906261
ebi-a-GCST90017042	rs10031059	C	T	0.7793	0.121167	0.0225844	1.24E-07	-0.0117	0.0169	0.4869	0.005050167	93.08002695
ebi-a-GCST90017042	rs11001941	G	A	0.0676	-0.195611	0.0392217	1.33E-06	0.0308	0.0285	0.2798	0.004823536	88.88272787
ebi-a-GCST90017042	rs11030569	A	T	0.0775	-0.17402	0.0374133	3.13E-06	-0.0346	0.0335	0.3006	0.004330085	79.75042115
ebi-a-GCST90017042	rs12069354	C	T	0.0666	0.16763	0.0379501	9.28E-06	-0.0036	0.0304	0.9071	0.003493619	64.29058769
ebi-a-GCST90017042	rs2054133	A	G	0.5258	-0.0895433	0.0188332	2.14E-06	-0.0018	0.0148	0.901	0.003998327	73.6156615
ebi-a-GCST90017042	rs34282744	G	C	0.0616	0.191797	0.0399832	1.84E-06	-0.0152	0.0327	0.6411	0.004252872	78.32226397
ebi-a-GCST90017042	rs36121075	A	G	0.1282	-0.14067	0.030628	6.99E-06	-0.0082	0.0249	0.7418	0.004423213	81.47325489
ebi-a-GCST90017042	rs413827	G	A	0.2127	0.110229	0.0237523	3.30E-06	0.0091	0.0177	0.6053	0.004069391	74.92941819
ebi-a-GCST90017042	rs5770862	T	C	0.0666	0.162018	0.0356813	3.22E-06	-0.0138	0.0304	0.6509	0.003263612	60.0440821
ebi-a-GCST90017042	rs6918730	A	G	0.9026	-0.135311	0.0289742	1.15E-06	0.0144	0.0217	0.506001	0.003219219	59.22469074
ebi-a-GCST90017042	rs7033353	G	T	0.5805	-0.090152	0.018995	2.22E-06	0.0129	0.0144	0.3698	0.003958357	72.87681582
ebi-a-GCST90017042	rs72850165	T	C	0.1083	-0.134304	0.0300423	5.74E-06	-0.0361	0.0257	0.1604	0.003483815	64.1095496
ebi-a-GCST90017042	rs74592222	G	A	0.1173	0.137957	0.0302965	8.55E-06	0.0157	0.024	0.5133	0.003941201	72.55972197
ebi-a-GCST90017042	rs75754569	C	G	0.1103	0.181434	0.0319429	1.10E-08	-0.0156	0.025	0.5316	0.006460802	119.2486338
ebi-a-GCST90017042	rs7766680	G	C	0.2485	0.0976832	0.0214155	3.51E-06	0.0089	0.0164	0.5867	0.003563897	65.58849171
ebi-a-GCST90017042	rs77681628	C	T	0.0586	0.200307	0.0387328	2.69E-07	-0.0211	0.0315	0.5025	0.004426842	81.54040204
ebi-a-GCST90017043	rs12618201	A	G	0.3469	0.0641657	0.0138202	3.38E-06	0.0084	0.0148	0.5712	0.001865606	34.27542113
ebi-a-GCST90017043	rs1264476	G	T	0.8002	-0.0767335	0.0166041	4.30E-06	-0.0201	0.0178	0.2582	0.001882756	34.5911063
ebi-a-GCST90017043	rs56069061	G	A	0.1014	-0.111306	0.0230694	1.87E-06	0.0065	0.0241	0.788	0.002257727	41.49589271
ebi-a-GCST90017043	rs56157888	A	C	0.17	0.0954864	0.0193976	1.09E-06	-0.0057	0.0208	0.784599	0.002573002	47.30541952
ebi-a-GCST90017043	rs6427992	C	G	0.6074	0.0652458	0.0137508	2.09E-06	-0.0169	0.0146	0.2472	0.0020303	37.30738529
ebi-a-GCST90017043	rs74540770	G	A	0.0646	-0.121014	0.0258621	3.60E-06	-0.044	0.0296	0.137	0.001769828	32.51265143
ebi-a-GCST90017043	rs75882962	T	C	0.167	0.0968661	0.0190575	3.19E-07	0.0072	0.0207	0.7294	0.002610569	47.99790743
ebi-a-GCST90017043	rs76124218	C	G	0.0517	-0.159361	0.0344532	2.67E-06	-0.0038	0.029	0.8958	0.002490178	45.77888067
ebi-a-GCST90017043	rs7982713	G	A	0.2286	0.0726921	0.0163201	9.72E-06	-0.0628	0.0188	0.000831994	0.001863633	34.23910279
ebi-a-GCST90017044	rs118038478	A	G	0.0755	0.205676	0.0468917	7.85E-06	-0.0521	0.0271	0.0547495	0.005905424	108.9369877
ebi-a-GCST90017044	rs12124567	A	G	0.2624	-0.121281	0.0275017	9.49E-06	0.0151	0.0188	0.4224	0.005693775	105.0103444
ebi-a-GCST90017044	rs12195431	T	C	0.0785	0.196528	0.0442322	8.73E-06	-0.0272	0.0273	0.3182	0.005587839	103.0455882
ebi-a-GCST90017044	rs16937247	G	C	0.1402	0.146098	0.0351529	9.64E-06	-0.0022	0.0218	0.9209	0.005145931	94.85420305
ebi-a-GCST90017044	rs2240542	C	T	0.2575	0.12085	0.0261776	4.84E-06	-0.0044	0.016	0.7851	0.005584663	102.9867021
ebi-a-GCST90017044	rs2918132	T	C	0.6322	0.114648	0.0254916	6.42E-06	-0.0182	0.0174	0.2934	0.006112645	112.783088
ebi-a-GCST90017044	rs430270	A	C	0.2008	0.139155	0.0297055	2.87E-06	0.0212	0.0193	0.2721	0.006215081	114.6849362
ebi-a-GCST90017044	rs57404562	C	A	0.1799	0.155486	0.0316057	6.22E-07	0.0148	0.0186	0.4258	0.00713363	131.7564002
ebi-a-GCST90017044	rs79263163	A	C	0.1849	-0.143982	0.031501	7.51E-06	0.031	0.0193	0.1075	0.006248765	115.3104032
ebi-a-GCST90017044	rs9426434	T	C	0.2734	-0.123657	0.0278514	9.72E-06	-0.0111	0.0169	0.5099	0.00607521	112.0881645
ebi-a-GCST90017044	rs9959718	G	A	0.2495	0.133012	0.0275361	1.90E-06	0.0135	0.0166	0.416	0.006625717	122.3128105
ebi-a-GCST90017045	rs10512344	C	G	0.0328	0.247373	0.0544087	3.19E-06	0.0669	0.0389	0.0854201	0.003882618	71.47697582
ebi-a-GCST90017045	rs111509883	T	C	0.0845	0.171131	0.0347624	1.24E-06	0.0103	0.0358	0.774599	0.004531087	83.46928548
ebi-a-GCST90017045	rs11199734	A	T	0.2177	0.0770209	0.0169462	7.00E-06	-0.0342	0.018	0.0571097	0.002020593	37.12866397
ebi-a-GCST90017045	rs11685699	C	T	0.0825	-0.141357	0.0295665	2.03E-06	0.0011	0.0271	0.9682	0.003024995	55.64067045
ebi-a-GCST90017045	rs117271932	A	G	0.0467	0.208089	0.0440393	2.82E-06	-0.0363	0.0344	0.2909	0.003855447	70.97482319
ebi-a-GCST90017045	rs12648235	T	C	0.1571	0.0785902	0.0177676	7.39E-06	-0.0067	0.0217	0.756201	0.001635758	30.04567555
ebi-a-GCST90017045	rs1304512	G	A	0.2187	0.0761593	0.0165885	5.29E-06	-0.0059	0.0179	0.74	0.001982177	36.42136026
ebi-a-GCST90017045	rs2104588	C	T	0.8807	-0.105558	0.023773	8.13E-06	-0.0103	0.0229	0.6549	0.002341428	43.03787022
ebi-a-GCST90017045	rs2495052	A	G	0.1789	0.0838978	0.0188523	8.97E-06	0.0167	0.0244	0.4939	0.002067938	38.00043133
ebi-a-GCST90017045	rs2683313	G	A	0.6918	0.0724576	0.0151603	1.69E-06	-0.0015	0.0154	0.9213	0.002238778	41.14683404
ebi-a-GCST90017045	rs4968431	G	T	0.3638	0.0640113	0.0144162	8.58E-06	-0.0185	0.0155	0.233	0.001896704	34.84786123
ebi-a-GCST90017045	rs7237249	C	T	0.1352	-0.0823764	0.0182126	8.93E-06	-0.0045	0.0193	0.8148	0.001586821	29.14537508
ebi-a-GCST90017045	rs746764	T	C	0.173	-0.0915771	0.0193245	2.04E-06	0.0139	0.0204	0.4946	0.002399691	44.11139322
ebi-a-GCST90017045	rs7976209	T	C	0.167	-0.0870786	0.0197951	7.28E-06	-0.0193	0.0202	0.3397	0.002109669	38.76890173
ebi-a-GCST90017045	rs9428102	A	G	0.2366	-0.0778845	0.0176068	4.62E-06	0.015	0.0172	0.3821	0.002191285	40.27204094
ebi-a-GCST90017045	rs9613013	G	A	0.1451	0.0917591	0.0202697	6.10E-06	0.0254	0.0215	0.2391	0.002088868	38.38584601
ebi-a-GCST90017046	rs12501673	A	G	0.325	0.116395	0.0262253	6.29E-06	0.0103	0.0157	0.5128	0.005944096	109.6546209
ebi-a-GCST90017046	rs17032291	T	C	0.1412	-0.169579	0.0368251	6.61E-06	-0.0063	0.0223	0.7768	0.006974304	128.7930268
ebi-a-GCST90017046	rs17582787	A	G	0.1292	-0.157739	0.0339924	3.55E-06	0.023	0.0207	0.2666	0.005598724	103.2474637
ebi-a-GCST90017046	rs2900503	T	G	0.829	0.172329	0.0326671	1.55E-07	-0.0032	0.0192	0.8677	0.008419715	155.7117757
ebi-a-GCST90017046	rs2998141	C	T	0.7783	0.136346	0.0293073	4.42E-06	-0.0062	0.019	0.7431	0.006415456	118.40626
ebi-a-GCST90017046	rs4270579	A	G	0.6958	0.118021	0.0271041	5.46E-06	9.00E-04	0.0157	0.9558	0.005896472	108.7708602
ebi-a-GCST90017046	rs4717843	G	T	0.3618	-0.119376	0.0260548	4.72E-06	0.0039	0.0216	0.8563	0.006580962	121.4811496
ebi-a-GCST90017046	rs7193937	C	G	0.7107	-0.124153	0.027741	6.19E-06	0.003	0.0192	0.8775	0.006338393	116.9748885
ebi-a-GCST90017046	rs7712231	A	G	0.165	0.156284	0.0350462	7.97E-06	-0.001	0.0201	0.9584	0.006730223	124.2550931
ebi-a-GCST90017046	rs80309088	G	A	0.1292	0.17405	0.0383423	4.56E-06	-0.0109	0.0221	0.6231	0.006816461	125.8581781
ebi-a-GCST90017046	rs9887954	G	A	0.4364	-0.114849	0.0249013	4.81E-06	0.0221	0.0151	0.1436	0.006488438	119.7620444
ebi-a-GCST90017047	rs10279978	A	G	0.3479	-0.0622202	0.0127675	1.17E-06	-0.0027	0.016	0.8668	0.001756554	32.26836278
ebi-a-GCST90017047	rs11221428	T	C	0.1551	-0.0726779	0.0158263	6.49E-06	0.0222	0.0189	0.239	0.001384369	25.42175052
ebi-a-GCST90017047	rs114398731	G	C	0.0358	-0.131039	0.0293815	7.96E-06	-0.0133	0.0437	0.7603	0.001185445	21.76448503
ebi-a-GCST90017047	rs16843578	C	T	0.0825	-0.0875276	0.0196779	5.08E-06	0.0269	0.0238	0.2597	0.001159792	21.2929586
ebi-a-GCST90017047	rs28603357	T	C	0.0636	-0.214911	0.0474739	8.52E-06	0.0069	0.037	0.8512	0.005501306	101.4410084
ebi-a-GCST90017047	rs34302036	G	A	0.5855	-0.0550261	0.0120835	5.88E-06	0.0255	0.0144	0.0762799	0.001469667	26.99041748
ebi-a-GCST90017047	rs61841503	G	A	0.1372	0.092888	0.0171454	4.00E-08	-0.0091	0.0196	0.642401	0.002042742	37.53647574
ebi-a-GCST90017047	rs62504452	A	G	0.166	-0.0710048	0.0156654	4.66E-06	-0.0115	0.02	0.565599	0.001395981	25.63528855
ebi-a-GCST90017047	rs7109293	A	G	0.0924	0.0919112	0.0205738	6.98E-06	2.00E-04	0.0286	0.9931	0.001416881	26.01962751
ebi-a-GCST90017047	rs75200530	T	G	0.0467	-0.190644	0.0421065	5.07E-06	-0.0351	0.0356	0.3243	0.003236106	59.53637975
ebi-a-GCST90017047	rs75987356	G	A	0.0686	-0.129578	0.0280454	6.71E-06	0.0019	0.0343	0.9553	0.00214562	39.43099085
ebi-a-GCST90017047	rs77702691	A	G	0.1024	-0.094406	0.0208544	7.37E-06	0.0024	0.0266	0.9295	0.00163837	30.09373393
ebi-a-GCST90017047	rs9389266	T	G	0.169	0.0722815	0.0162353	9.38E-06	0.0295	0.0197	0.1332	0.001467479	26.95018755
ebi-a-GCST90017047	rs9567264	C	T	0.3201	0.0580018	0.0127495	5.76E-06	-0.0154	0.0155	0.3226	0.001464346	26.89255377
ebi-a-GCST90017048	rs116270582	T	A	0.0487	-0.153844	0.0329324	1.20E-06	0.0397	0.0461	0.3902	0.002192995	40.30352203
ebi-a-GCST90017048	rs12740451	T	C	0.1252	0.0697527	0.0153607	7.34E-06	-0.0321	0.0217	0.1383	0.001065774	19.56501657
ebi-a-GCST90017048	rs16910295	T	C	0.0606	-0.0980434	0.020957	2.91E-06	-3.00E-04	0.0279	0.9906	0.001094435	20.09173486
ebi-a-GCST90017048	rs2034589	G	C	0.2276	0.0629765	0.0123489	5.01E-07	-0.0138	0.0174	0.4279	0.001394446	25.60705006
ebi-a-GCST90017048	rs2160994	C	T	0.6203	-0.0550687	0.0112481	9.70E-07	-0.0017	0.0153	0.9104	0.001428506	26.23341482
ebi-a-GCST90017048	rs2943022	T	C	0.4602	0.0493786	0.0106763	4.11E-06	-0.0175	0.0147	0.2346	0.001211399	22.24156928
ebi-a-GCST90017048	rs302266	T	C	0.1203	-0.0777312	0.0172985	8.13E-06	-0.0025	0.0227	0.9121	0.001278854	23.4816539
ebi-a-GCST90017048	rs329182	T	C	0.1571	0.0690327	0.0152884	5.90E-06	0.023	0.021	0.2726	0.001262095	23.17354041
ebi-a-GCST90017048	rs4748237	G	C	0.4046	0.0488326	0.0106404	4.67E-06	-0.0175	0.0144	0.2239	0.001148906	21.09286724
ebi-a-GCST90017048	rs55858165	A	C	0.0775	0.179284	0.0404954	9.99E-06	0.0455	0.0374	0.2233	0.004596012	84.67081328
ebi-a-GCST90017048	rs57466170	C	T	0.0865	0.0741405	0.0171601	8.30E-06	-0.0261	0.0268	0.3311	0.000868692	15.94391889
ebi-a-GCST90017048	rs6445851	A	G	0.5994	0.0497336	0.0108158	3.53E-06	0.0434	0.0145	0.00281099	0.001187839	21.80849119
ebi-a-GCST90017048	rs6930661	C	T	0.0755	-0.0961587	0.0204975	2.48E-06	0.0519	0.0265	0.0501003	0.001290806	23.70139728
ebi-a-GCST90017048	rs75326254	C	T	0.0636	-0.104628	0.0230897	7.50E-06	0.0081	0.0293	0.781	0.0013039	23.94214068
ebi-a-GCST90017048	rs75820970	C	G	0.0626	-0.232125	0.0481562	1.48E-07	0.0191	0.0385	0.619001	0.006323727	116.7025001
ebi-a-GCST90017048	rs78753150	A	C	0.0586	0.0968739	0.0214067	9.98E-06	0.0172	0.0301	0.5687	0.001035417	19.00716091
ebi-a-GCST90017048	rs9300744	C	T	0.2386	-0.0588452	0.0126228	4.75E-06	0.0322	0.0167	0.0543901	0.001258159	23.10117754
ebi-a-GCST90017049	rs10827477	A	G	0.3151	-0.0547387	0.0115163	2.19E-06	0.0243	0.0157	0.1225	0.001293286	23.74698741
ebi-a-GCST90017049	rs113753996	T	C	0.1372	0.0820689	0.0174463	3.99E-06	0.0244	0.0234	0.2969	0.001594599	29.28845852
ebi-a-GCST90017049	rs1223978	C	T	0.5199	-0.0484169	0.0108254	8.16E-06	-8.00E-04	0.0145	0.9549	0.001170241	21.48503043
ebi-a-GCST90017049	rs1492620	T	C	0.0805	-0.0830505	0.0180073	3.53E-06	0.0185	0.0255	0.4697	0.001021086	18.74380508
ebi-a-GCST90017049	rs243585	C	G	0.3012	-0.0585939	0.0121017	1.33E-06	-0.0032	0.0183	0.8603	0.001445249	26.54133457
ebi-a-GCST90017049	rs2482038	C	A	0.4384	0.0518991	0.0108777	1.70E-06	-0.0015	0.0143	0.9168	0.001326317	24.35430028
ebi-a-GCST90017049	rs2791343	T	C	0.34	0.051717	0.0113369	5.54E-06	0.0081	0.015	0.591701	0.001200382	22.03906155
ebi-a-GCST90017049	rs2801960	G	C	0.6819	-0.0520975	0.0115111	6.21E-06	-0.0012	0.0154	0.9362	0.001177465	21.61781312
ebi-a-GCST90017049	rs2833828	G	A	0.4533	0.0489617	0.0108702	6.82E-06	0.0074	0.0145	0.611599	0.001188168	21.8145398
ebi-a-GCST90017049	rs4955951	A	G	0.0924	-0.0713749	0.0165826	9.96E-06	-0.0617	0.0226	0.00630101	0.000854452	15.68233368
ebi-a-GCST90017049	rs6121460	G	A	0.0805	0.0932955	0.0199206	2.64E-06	0.0131	0.0276	0.636	0.001288543	23.65979292
ebi-a-GCST90017049	rs73002572	G	C	0.0547	0.181548	0.0414078	8.82E-06	-0.0367	0.0401	0.3605	0.003408552	62.71980942
ebi-a-GCST90017049	rs79968837	A	G	0.0686	-0.0950311	0.0193507	1.15E-06	-0.0318	0.0271	0.2407	0.001154043	21.18728506
ebi-a-GCST90017049	rs8053158	G	A	0.8797	0.0740543	0.0159151	5.90E-06	-0.0234	0.0217	0.2794	0.001160729	21.31018091
ebi-a-GCST90017050	rs10829821	T	C	0.0855	-0.097606	0.0216072	3.47E-06	0.025	0.0249	0.3147	0.001489817	27.36102235
ebi-a-GCST90017050	rs116969552	A	G	0.0358	-0.166823	0.0376681	9.16E-06	-0.008	0.0444	0.8563	0.001921286	35.30036355
ebi-a-GCST90017050	rs11992182	A	C	0.2883	0.0625299	0.0137876	4.65E-06	0.0038	0.0157	0.8082	0.001604527	29.4711062
ebi-a-GCST90017050	rs1871858	C	G	0.0795	-0.105422	0.0237274	9.12E-06	-0.0125	0.0281	0.655	0.00162661	29.87737174
ebi-a-GCST90017050	rs2548459	C	T	0.4702	0.0554866	0.0122755	6.40E-06	0.0212	0.0147	0.149	0.001533913	28.17211496
ebi-a-GCST90017050	rs61060922	T	G	0.0447	0.15913	0.0322283	1.09E-06	-0.0073	0.0318	0.8187	0.002162626	39.7441876
ebi-a-GCST90017050	rs663262	C	T	0.9483	0.13498	0.0310715	3.39E-06	-0.0174	0.0311	0.575	0.001786509	32.8196292
ebi-a-GCST90017050	rs67479537	T	C	0.0795	0.118994	0.026487	9.30E-06	0.0113	0.03	0.706	0.002072388	38.08237045
ebi-a-GCST90017050	rs71414120	T	G	0.0765	0.200894	0.0406434	1.08E-06	0.0801	0.0311	0.00987006	0.00570246	105.1714511
ebi-a-GCST90017050	rs72991535	T	G	0.0596	0.135604	0.0295174	4.95E-06	0.0462	0.0338	0.1714	0.002061265	37.8775574
ebi-a-GCST90017050	rs73176030	T	C	0.3181	0.058665	0.013208	7.29E-06	-0.0097	0.0153	0.526	0.001493044	27.4203743
ebi-a-GCST90017050	rs77193512	A	G	0.167	0.0736533	0.0153163	1.30E-06	-0.0037	0.0183	0.8374	0.001509301	27.71940047
ebi-a-GCST90017050	rs792058	G	A	0.4274	0.0554234	0.0125423	8.58E-06	-0.0084	0.0167	0.6142	0.001503496	27.61261933
ebi-a-GCST90017050	rs79968172	G	A	0.0557	0.11614	0.0243083	1.66E-06	0.0063	0.0312	0.839	0.001418923	26.05718284
ebi-a-GCST90017050	rs9555756	A	C	0.1243	-0.0804138	0.0176692	7.10E-06	-1.00E-04	0.0202	0.9956	0.001407724	25.85124186
ebi-a-GCST90017051	rs113048721	C	G	0.2386	0.0600735	0.0132737	4.10E-06	-0.0219	0.0169	0.1952	0.001311231	24.07692284
ebi-a-GCST90017051	rs12040548	G	T	0.3111	0.0570422	0.0122359	3.15E-06	0.0326	0.0163	0.0448198	0.001394693	25.61160672
ebi-a-GCST90017051	rs12419854	T	A	0.1779	-0.0727975	0.0155594	3.18E-06	-0.0022	0.0212	0.9185	0.001550114	28.47011482
ebi-a-GCST90017051	rs57665991	C	G	0.2386	-0.0641507	0.0123339	2.07E-07	-1.00E-04	0.0157	0.9932	0.001495258	27.46110087
ebi-a-GCST90017051	rs6082461	C	A	0.7932	-0.0586425	0.0131004	4.87E-06	-0.0192	0.0174	0.2702	0.001128205	20.71239916
ebi-a-GCST90017051	rs7137760	C	T	0.4145	0.050797	0.0112182	7.07E-06	-0.0083	0.0151	0.580899	0.001252442	22.99607923
ebi-a-GCST90017051	rs73592673	A	T	0.1471	-0.081629	0.0169515	2.14E-06	-9.00E-04	0.0259	0.9711	0.001671975	30.71202416
ebi-a-GCST90017051	rs74303178	T	C	0.3201	0.0532742	0.0119274	7.92E-06	-0.0104	0.0157	0.509	0.001235363	22.68210706
ebi-a-GCST90017051	rs78191726	T	C	0.0905	0.0944998	0.0210206	7.58E-06	-0.0225	0.0256	0.379	0.001470087	26.99814627
ebi-a-GCST90017051	rs79082720	C	G	0.0954	0.0928576	0.0204871	6.47E-06	-0.011	0.0277	0.6925	0.001488229	27.33182572
ebi-a-GCST90017051	rs918449	G	A	0.9304	0.0950908	0.0197177	2.56E-06	-0.0188	0.0273	0.4914	0.001171078	21.50041281
ebi-a-GCST90017051	rs9522712	T	C	0.1451	0.0699728	0.0154939	4.66E-06	0.0211	0.0198	0.2877	0.001214706	22.30237223
ebi-a-GCST90017051	rs9809789	C	T	0.168	-0.0717454	0.0159673	8.72E-06	-0.0055	0.022	0.8022	0.001438967	26.42579611
ebi-a-GCST90017052	rs11241747	T	C	0.6093	-0.0533858	0.0120035	6.59E-06	0.0104	0.0164	0.5253	0.001356926	24.91711572
ebi-a-GCST90017052	rs114244418	C	G	0.0408	-0.175266	0.0372779	3.59E-06	-0.0101	0.0336	0.7624	0.002404333	44.19692898
ebi-a-GCST90017052	rs12642039	C	T	0.6342	0.0553003	0.0119397	3.43E-06	-0.004	0.0154	0.7962	0.00141891	26.05694762
ebi-a-GCST90017052	rs12731	A	G	0.4513	-0.0527684	0.0115053	4.87E-06	0.0063	0.0144	0.660201	0.001379044	25.32383263
ebi-a-GCST90017052	rs13087692	G	T	0.6948	-0.0574623	0.012594	8.69E-06	-0.0078	0.0155	0.6148	0.001400362	25.7158515
ebi-a-GCST90017052	rs136761	A	G	0.5706	0.0587521	0.0119155	8.15E-07	0.0223	0.015	0.1357	0.001691495	31.07118301
ebi-a-GCST90017052	rs147475196	A	G	0.0775	-0.133769	0.0295196	4.72E-06	-0.0203	0.0395	0.6074	0.002558639	47.04068413
ebi-a-GCST90017052	rs35559912	T	C	0.0656	-0.0925071	0.0203674	4.89E-06	-0.0013	0.0289	0.9644	0.0010491	19.25859604
ebi-a-GCST90017052	rs4814689	C	T	0.0666	-0.1083	0.0230708	4.55E-06	0.0215	0.0278	0.4385	0.00145824	26.7802527
ebi-a-GCST90017052	rs5994253	A	G	0.1461	-0.0811302	0.0157621	2.35E-07	0.0021	0.0225	0.9259	0.001642299	30.16602694
ebi-a-GCST90017052	rs62027366	T	C	0.2296	0.0615389	0.0137612	6.58E-06	-0.0137	0.0183	0.4553	0.001339731	24.60094601
ebi-a-GCST90017052	rs6681678	T	C	0.9503	0.100174	0.024	9.05E-06	-0.0228	0.0302	0.450001	0.000947888	17.39886712
ebi-a-GCST90017052	rs73158814	C	G	0.0736	-0.109257	0.0227458	2.20E-06	-0.0396	0.0285	0.1657	0.001627814	29.89953226
ebi-a-GCST90017052	rs7573569	T	C	0.0716	0.107739	0.0233638	3.23E-06	0.0396	0.0292	0.1757	0.001543206	28.3430591
ebi-a-GCST90017053	rs10916131	C	T	0.1382	-0.069333	0.0146753	2.87E-06	0.027	0.0194	0.1654	0.00114505	21.02200114
ebi-a-GCST90017053	rs10927423	C	A	0.1829	-0.0713617	0.0147712	8.50E-07	-0.028	0.0197	0.1558	0.001522121	27.95521311
ebi-a-GCST90017053	rs10964441	G	A	0.0527	-0.14906	0.034486	7.45E-06	-0.0071	0.036	0.843	0.002218454	40.77245695
ebi-a-GCST90017053	rs113147300	A	G	0.1322	-0.075842	0.0164562	7.69E-06	-0.0125	0.0208	0.5464	0.001319777	24.23405949
ebi-a-GCST90017053	rs11607472	A	G	0.1074	-0.0780229	0.0176325	7.19E-06	0.002	0.0218	0.9263	0.001167173	21.42863452
ebi-a-GCST90017053	rs116974815	C	A	0.0577	-0.189731	0.0396566	2.03E-06	-0.0345	0.0412	0.4025	0.003914458	72.06542018
ebi-a-GCST90017053	rs11750293	G	T	0.2813	-0.0578304	0.0120512	1.76E-06	0.0108	0.0165	0.5157	0.001352259	24.83129729
ebi-a-GCST90017053	rs12463378	A	G	0.4175	-0.0522061	0.0112086	2.96E-06	0.0129	0.0155	0.4068	0.001325638	24.34181596
ebi-a-GCST90017053	rs15256	C	T	0.0865	0.0732376	0.016834	9.46E-06	-0.0109	0.0245	0.657099	0.000847662	15.55761867
ebi-a-GCST90017053	rs362417	G	C	0.2664	-0.054863	0.0120984	7.80E-06	-0.0179	0.0158	0.2586	0.001176475	21.59960695
ebi-a-GCST90017053	rs55793120	T	C	0.0507	0.137396	0.027414	4.81E-07	-0.0209	0.0345	0.543599	0.001817145	33.38347
ebi-a-GCST90017053	rs57079348	T	G	0.1213	-0.0765729	0.0172819	7.22E-06	-0.0265	0.0222	0.2334	0.001249918	22.94968632
ebi-a-GCST90017053	rs6542556	G	A	0.6551	-0.050974	0.011406	7.86E-06	-0.0127	0.0151	0.3995	0.001174163	21.5571041
ebi-a-GCST90017053	rs6793778	T	C	0.7376	0.0558706	0.0125258	9.81E-06	2.00E-04	0.0167	0.9917	0.001208318	22.18495013
ebi-a-GCST90017053	rs7120052	A	C	0.1759	0.0624796	0.0135523	1.97E-06	-0.0079	0.0184	0.667899	0.001131755	20.77762921
ebi-a-GCST90017053	rs7155595	C	A	0.3091	0.0569929	0.0116986	1.15E-06	-0.0099	0.0155	0.5212	0.001387349	25.47654965
ebi-a-GCST90017053	rs7249614	G	A	0.6153	0.0492778	0.0110807	9.07E-06	0.0019	0.0151	0.902	0.001149587	21.10538277
ebi-a-GCST90017053	rs72874194	G	C	0.0994	-0.0770289	0.016725	3.47E-06	-0.0419	0.0245	0.0871204	0.001062321	19.50155708
ebi-a-GCST90017053	rs76847269	A	G	0.0567	0.163508	0.0356151	5.17E-06	0.0298	0.0306	0.329	0.002859835	52.59405544
ebi-a-GCST90017053	rs77564310	A	C	0.1789	-0.0713093	0.0140855	3.29E-07	-0.0028	0.0188	0.8802	0.001493925	27.43658105
ebi-a-GCST90017053	rs79016051	C	T	0.0905	-0.0887747	0.0189424	2.34E-06	-0.0131	0.0265	0.6227	0.001297358	23.82184938
ebi-a-GCST90017053	rs882348	A	G	0.1064	-0.0799946	0.0178618	5.45E-06	0.0079	0.0247	0.749501	0.001216847	22.34173449
ebi-a-GCST90017054	rs10490280	C	T	0.2177	-0.0672094	0.0143309	4.16E-06	0.0042	0.0169	0.8025	0.001538586	28.25806853
ebi-a-GCST90017054	rs11243416	T	C	0.1014	-0.0925653	0.0191203	1.67E-06	0.0323	0.024	0.1782	0.00156146	28.67882954
ebi-a-GCST90017054	rs11613919	G	T	0.2127	0.0727604	0.0155716	1.63E-06	0.013	0.0186	0.4855	0.001773078	32.57246175
ebi-a-GCST90017054	rs139730	G	C	0.2863	-0.0577655	0.0130645	9.72E-06	0.0059	0.017	0.728201	0.001363654	25.04082966
ebi-a-GCST90017054	rs16959793	A	C	0.2803	-0.062527	0.0131259	2.22E-06	0.006	0.0165	0.7145	0.001577393	28.97192434
ebi-a-GCST90017054	rs2523124	C	T	0.6024	0.0546625	0.0120823	5.78E-06	-0.0036	0.0151	0.8122	0.001431332	26.28538536
ebi-a-GCST90017054	rs3013089	G	A	0.3847	-0.0551473	0.0120346	4.38E-06	0.011	0.0147	0.4519	0.001439752	26.4402344
ebi-a-GCST90017054	rs4452755	A	C	0.3052	-0.0634463	0.0134741	3.29E-06	-0.0071	0.016	0.6561	0.00170721	31.36035494
ebi-a-GCST90017054	rs4532474	G	A	0.1491	0.0769231	0.017045	4.82E-06	-0.0098	0.0206	0.6324	0.001501411	27.57428321
ebi-a-GCST90017054	rs4629039	A	T	0.66	-0.0553742	0.0122659	6.54E-06	0.0198	0.0155	0.2037	0.001376156	25.27073161
ebi-a-GCST90017054	rs646327	G	A	0.4682	0.0586696	0.0118369	7.83E-07	0.022	0.0146	0.1299	0.001714099	31.48712611
ebi-a-GCST90017054	rs6759615	A	G	0.0696	0.102523	0.0200204	7.86E-07	0.0537	0.0273	0.0490004	0.001361293	24.99741624
ebi-a-GCST90017054	rs73341549	T	C	0.0507	-0.169857	0.0318768	1.51E-07	0.0371	0.0322	0.2488	0.002777208	51.07026446
ebi-a-GCST90017054	rs78720113	A	G	0.0696	-0.115348	0.0249601	7.59E-06	0.0309	0.0357	0.3866	0.001723174	31.65410607
ebi-a-GCST90017055	rs10976229	T	G	0.1412	0.095976	0.0214554	7.04E-06	0.0204	0.0217	0.3465	0.002233994	41.05870853
ebi-a-GCST90017055	rs11961899	G	A	0.2714	-0.0707825	0.0161381	9.18E-06	-0.0021	0.0159	0.8951	0.001981439	36.40777608
ebi-a-GCST90017055	rs12125734	G	T	0.0865	0.133972	0.0257416	2.09E-07	0.0261	0.0247	0.2905	0.0028365	52.16369313
ebi-a-GCST90017055	rs2248146	T	C	0.3221	0.0689452	0.0153649	8.20E-06	0.0194	0.0152	0.2004	0.002075843	38.14598717
ebi-a-GCST90017055	rs3800154	A	C	0.2207	-0.0797959	0.0177639	6.12E-06	-0.0104	0.018	0.5634	0.002190273	40.25338386
ebi-a-GCST90017055	rs511258	G	A	0.2634	-0.0757474	0.0162475	4.52E-06	-0.0223	0.0162	0.1691	0.00222645	40.91974541
ebi-a-GCST90017055	rs6769553	A	G	0.2843	0.0849743	0.0157451	7.91E-08	0.0112	0.0156	0.472799	0.002938415	54.04344783
ebi-a-GCST90017055	rs7123615	C	G	0.169	-0.0786157	0.0179592	7.09E-06	-0.0198	0.0181	0.2724	0.001735946	31.88914175
ebi-a-GCST90017055	rs7569771	A	G	0.2167	-0.075914	0.0170308	8.12E-06	0.0068	0.0171	0.690699	0.001956414	35.94704912
ebi-a-GCST90017055	rs872501	G	A	0.1272	0.116125	0.025946	5.81E-06	-0.0314	0.0328	0.3383	0.002994217	55.07285482
ebi-a-GCST90017056	rs10873449	C	T	0.831	-0.0654843	0.0143973	4.11E-06	0.0351	0.0193	0.0699294	0.001204459	22.11400873
ebi-a-GCST90017056	rs10937802	A	G	0.9026	-0.0755811	0.0168226	8.17E-06	-0.0473	0.0251	0.0595703	0.001004409	18.43737527
ebi-a-GCST90017056	rs10950694	C	T	0.5765	-0.0577628	0.011412	4.30E-07	-0.0113	0.0146	0.4367	0.001629218	29.92535437
ebi-a-GCST90017056	rs114279581	A	G	0.0477	-0.146604	0.0316034	3.22E-06	-0.0308	0.0321	0.3374	0.001952602	35.87687444
ebi-a-GCST90017056	rs12288512	A	G	0.1799	0.066635	0.0144356	3.10E-06	0.0363	0.018	0.0439997	0.001310185	24.05770099
ebi-a-GCST90017056	rs12458218	T	C	0.1769	0.0677322	0.0144525	2.41E-06	-0.0133	0.0187	0.4756	0.001335983	24.53202286
ebi-a-GCST90017056	rs2893871	G	A	0.1521	-0.073644	0.015548	3.54E-06	-0.0034	0.0197	0.8627	0.001398874	25.6884855
ebi-a-GCST90017056	rs34781347	G	A	0.0596	0.188685	0.0386484	6.05E-07	-4.00E-04	0.0337	0.9903	0.003990834	73.477143
ebi-a-GCST90017056	rs35166120	G	C	0.8151	0.0686153	0.0146252	3.75E-06	0.0069	0.0195	0.723501	0.001419122	26.06084276
ebi-a-GCST90017056	rs394449	A	T	0.1789	0.0692909	0.0148712	2.60E-06	-0.0102	0.0198	0.6062	0.001410551	25.90322204
ebi-a-GCST90017056	rs55793120	T	C	0.0507	0.121548	0.0279546	7.37E-06	-0.0209	0.0345	0.543599	0.001422123	26.11602636
ebi-a-GCST90017056	rs60081663	C	G	0.0527	0.158082	0.0319586	9.28E-07	0.0553	0.0326	0.0899498	0.002495129	45.87012621
ebi-a-GCST90017056	rs72776570	C	A	0.0825	0.087067	0.0197179	5.36E-06	0.0257	0.0251	0.306	0.001147618	21.06918987
ebi-a-GCST90017056	rs7449320	C	A	0.2207	0.0599163	0.0130836	4.81E-06	-0.0089	0.0173	0.6067	0.001234886	22.67334427
ebi-a-GCST90017056	rs7555878	G	A	0.7197	-0.0586677	0.0125277	2.81E-06	0.0059	0.0165	0.7191	0.001388682	25.50105838
ebi-a-GCST90017056	rs7586445	G	A	0.1262	0.0782349	0.0176458	8.81E-06	-0.0066	0.0211	0.752501	0.001349903	24.78797641
ebi-a-GCST90017056	rs898577	C	T	0.9453	0.123012	0.0286671	7.46E-06	0.0318	0.0326	0.3304	0.001564883	28.74180641
ebi-a-GCST90017057	rs12508214	C	T	0.3509	-0.0774649	0.0168937	4.75E-06	0.0052	0.0161	0.7472	0.0027336	50.266157
ebi-a-GCST90017057	rs138460696	A	G	0.1064	0.139274	0.0315794	9.81E-06	-0.0018	0.0291	0.9513	0.003688543	67.89092494
ebi-a-GCST90017057	rs1550196	A	G	0.8827	-0.130842	0.0262478	1.13E-06	-0.0034	0.0237	0.8855	0.003545157	65.24238496
ebi-a-GCST90017057	rs2058609	G	A	0.6859	-0.0816464	0.017472	3.12E-06	-0.0158	0.0152	0.2987	0.00287232	52.82433174
ebi-a-GCST90017057	rs2192926	A	G	0.2366	-0.089048	0.0192989	4.88E-06	0.0212	0.017	0.2127	0.002864476	52.67966576
ebi-a-GCST90017057	rs4079028	C	T	0.1938	0.0915623	0.019936	3.28E-06	0.0165	0.0176	0.3505	0.002619751	48.16717254
ebi-a-GCST90017057	rs4708333	T	G	0.3022	-0.084033	0.0174757	1.56E-06	0.0068	0.0156	0.664	0.002978209	54.77753376
ebi-a-GCST90017057	rs61779334	G	C	0.1044	-0.138137	0.0292072	1.94E-06	0.0201	0.0249	0.4203	0.003568327	65.67030959
ebi-a-GCST90017057	rs6952765	G	A	0.4612	0.0732099	0.0166777	8.13E-06	-0.0343	0.0143	0.0165402	0.002663707	48.97752713
ebi-a-GCST90017057	rs758191	T	G	0.0636	0.17702	0.0375113	9.01E-06	0.0091	0.0367	0.8038	0.003732443	68.70196671
ebi-a-GCST90017057	rs78410648	A	G	0.0974	0.120989	0.0277317	9.67E-06	-0.0263	0.0242	0.278	0.002573807	47.32027457
ebi-a-GCST90017057	rs9558661	T	C	0.1869	-0.0897823	0.0200739	7.01E-06	0.0056	0.0184	0.7616	0.002449992	45.03830148
ebi-a-GCST90017058	rs12597105	A	G	0.7227	-0.0670855	0.0144415	4.87E-06	0.0156	0.0161	0.3308	0.001803828	33.13838281
ebi-a-GCST90017058	rs2820282	C	A	0.5477	0.0592304	0.0125917	2.85E-06	0.0147	0.0151	0.3298	0.001738156	31.9297966
ebi-a-GCST90017058	rs35506912	G	C	0.2495	-0.0693743	0.0147926	3.21E-06	-0.0312	0.0204	0.125	0.001802389	33.11188556
ebi-a-GCST90017058	rs682403	A	G	0.4761	-0.0588161	0.0124671	2.37E-06	-0.0173	0.0142	0.2243	0.001725715	31.70086461
ebi-a-GCST90017058	rs6958419	C	T	0.4891	-0.0585718	0.0124994	2.84E-06	0.0167	0.0143	0.2428	0.001714513	31.49473174
ebi-a-GCST90017058	rs73218807	G	A	0.0577	-0.166211	0.0367938	6.43E-06	0.004	0.0347	0.909	0.003004101	55.25519568
ebi-a-GCST90017058	rs7935775	T	A	0.6998	0.0631351	0.0137953	4.99E-06	-0.0118	0.016	0.4593	0.001674775	30.76353871
ebi-a-GCST90017059	rs10274562	C	T	0.3519	0.110917	0.0244556	6.50E-06	0.0045	0.0155	0.770999	0.00561161	103.4864375
ebi-a-GCST90017059	rs12636310	G	A	0.2177	0.132725	0.0282037	2.81E-06	0.0112	0.0175	0.5231	0.006000221	110.6962486
ebi-a-GCST90017059	rs12724320	C	T	0.2753	-0.120881	0.0249229	1.52E-06	-0.01	0.0154	0.517201	0.005830564	107.5479453
ebi-a-GCST90017059	rs1416041	A	C	0.1342	-0.182339	0.0339898	7.04E-08	0.0183	0.0206	0.3744	0.007726081	142.7840256
ebi-a-GCST90017059	rs2729556	T	C	0.501	0.109097	0.0233699	3.19E-06	0.0045	0.0146	0.7596	0.005951054	109.7837555
ebi-a-GCST90017059	rs4490371	T	C	0.331	-0.111816	0.0248963	7.75E-06	4.00E-04	0.0153	0.98	0.005537223	102.1069839
ebi-a-GCST90017059	rs79113084	C	T	0.1551	-0.152166	0.0317519	2.06E-06	0.0408	0.0218	0.0616893	0.006068514	111.9638625
ebi-a-GCST90017059	rs9729514	G	A	0.8976	-0.184934	0.0394616	2.37E-06	-0.0173	0.0232	0.4567	0.006287041	116.0211959
ebi-a-GCST90017060	rs11581881	C	T	0.1809	0.0661211	0.0144736	4.73E-06	0.0101	0.0207	0.6256	0.001295644	23.7903402
ebi-a-GCST90017060	rs12189346	G	A	0.163	0.0684961	0.014558	1.68E-06	0.0519	0.0213	0.0147999	0.001280191	23.50623381
ebi-a-GCST90017060	rs12336782	T	C	0.0815	-0.0856047	0.0189311	8.60E-06	-0.0087	0.0263	0.740901	0.00109714	20.14144831
ebi-a-GCST90017060	rs12485353	G	A	0.1789	-0.0607903	0.0130847	4.19E-06	0.0142	0.0177	0.4241	0.001085688	19.93098188
ebi-a-GCST90017060	rs12781711	C	T	0.3131	-0.0656129	0.0117477	2.55E-08	0.0075	0.0151	0.6175	0.001851761	34.02060011
ebi-a-GCST90017060	rs16918863	A	C	0.0606	0.111491	0.0240157	4.15E-06	0.0269	0.0297	0.366	0.001415249	25.98961438
ebi-a-GCST90017060	rs2730183	G	A	0.4642	-0.0488692	0.0109907	8.44E-06	-0.0096	0.0142	0.4967	0.001187978	21.81104669
ebi-a-GCST90017060	rs4385846	T	G	0.7932	-0.0598404	0.0131807	6.46E-06	0.0178	0.0171	0.2957	0.001174768	21.56823839
ebi-a-GCST90017060	rs75088940	T	C	0.0934	-0.0942968	0.0200712	2.55E-06	0.0453	0.0266	0.0883405	0.001505867	27.65622804
ebi-a-GCST90017060	rs76973485	G	T	0.0368	0.194976	0.0418213	3.35E-06	-0.0246	0.0342	0.4719	0.002694987	49.55421118
ebi-a-GCST90017060	rs9313055	T	C	0.0686	0.105087	0.023446	9.55E-06	0.0169	0.033	0.6087	0.001411199	25.91514305
ebi-a-GCST90017060	rs9565219	T	A	0.337	-0.0524592	0.0117701	8.73E-06	-0.0138	0.0154	0.3681	0.00122975	22.57891778
ebi-a-GCST90017061	rs10495392	T	C	0.8807	0.082486	0.0187194	9.96E-06	0.037	0.0217	0.0884504	0.001429746	26.25622388
ebi-a-GCST90017061	rs10791168	G	A	0.8161	0.0664624	0.0150069	9.76E-06	-0.0213	0.0201	0.289	0.001325889	24.34643174
ebi-a-GCST90017061	rs10941294	C	T	0.0686	-0.122057	0.0260017	2.40E-06	0.0185	0.0302	0.540201	0.001903775	34.97802496
ebi-a-GCST90017061	rs115777838	T	C	0.0537	-0.18835	0.0386643	4.62E-07	-0.0659	0.0381	0.0835103	0.003605491	66.35673565
ebi-a-GCST90017061	rs12638134	T	G	0.3897	0.0582548	0.0119657	1.21E-06	0.0018	0.0145	0.9031	0.001614237	29.64973332
ebi-a-GCST90017061	rs17296933	C	G	0.1272	-0.0829544	0.0185058	7.34E-06	-0.0127	0.0238	0.591701	0.001527955	28.06252569
ebi-a-GCST90017061	rs34402072	C	T	0.1918	-0.0688023	0.0156083	9.80E-06	7.00E-04	0.0188	0.9703	0.001467585	26.95213408
ebi-a-GCST90017061	rs439810	C	G	0.7028	0.0577127	0.0126675	7.04E-06	0.0134	0.0152	0.376	0.001391404	25.55112385
ebi-a-GCST90017061	rs56105232	G	A	0.0726	0.139276	0.0299132	2.91E-06	0.0373	0.0339	0.2708	0.002612079	48.02574855
ebi-a-GCST90017061	rs61898819	A	T	0.2107	0.0607865	0.0138761	9.92E-06	-0.0479	0.0167	0.00406696	0.001228997	22.56508395
ebi-a-GCST90017061	rs62478832	T	A	0.2883	-0.058129	0.012903	6.04E-06	0.0056	0.0161	0.7271	0.00138662	25.46313631
ebi-a-GCST90017061	rs72809222	T	C	0.2515	0.0671775	0.0139838	2.41E-06	-0.0158	0.0163	0.332	0.001699055	31.21030057
ebi-a-GCST90017061	rs74060145	C	G	0.0646	-0.115767	0.0254199	8.71E-06	0.0254	0.0313	0.4166	0.001619681	29.74989207
ebi-a-GCST90017061	rs79640386	T	A	0.0646	-0.110863	0.0248098	8.74E-06	0.0361	0.0328	0.2709	0.001485365	27.27913947
ebi-a-GCST90017061	rs853612	A	G	0.4026	-0.0528257	0.0119367	9.75E-06	0.0221	0.0145	0.1271	0.001342331	24.64874617
ebi-a-GCST90017061	rs995642	C	T	0.326	0.060048	0.0126417	1.90E-06	-0.0166	0.0153	0.2778	0.001584545	29.10350263
ebi-a-GCST90017062	rs10167839	A	G	0.3439	0.0519509	0.0116306	8.09E-06	-0.0091	0.0151	0.5457	0.001217919	22.36143071
ebi-a-GCST90017062	rs10995816	C	G	0.1123	-0.0762002	0.0174689	8.38E-06	-0.0074	0.0237	0.753101	0.001157679	21.25412486
ebi-a-GCST90017062	rs11783695	G	T	0.1511	-0.0734114	0.0161398	4.73E-06	0.0278	0.0212	0.1898	0.001382541	25.38813624
ebi-a-GCST90017062	rs17781867	C	T	0.0924	0.0999271	0.0211728	1.96E-06	-0.0151	0.0281	0.5898	0.0016748	30.7640109
ebi-a-GCST90017062	rs3000856	A	T	0.8658	0.0709997	0.0162766	9.28E-06	0.0019	0.0224	0.9321	0.001171421	21.50671741
ebi-a-GCST90017062	rs3819978	C	T	0.0586	-0.11504	0.0260137	8.74E-06	0.0569	0.0342	0.0960793	0.001460157	26.81551374
ebi-a-GCST90017062	rs4849717	T	A	0.0527	0.132764	0.0299816	8.83E-06	0.0272	0.0333	0.4131	0.001759903	32.33000438
ebi-a-GCST90017062	rs6105066	T	C	0.2495	-0.0607052	0.013425	5.06E-06	-0.0095	0.019	0.6178	0.001380076	25.34281029
ebi-a-GCST90017062	rs6493760	T	C	0.6034	-0.0535262	0.0115885	3.38E-06	0.0322	0.0166	0.0517798	0.001371263	25.18075488
ebi-a-GCST90017062	rs7117576	A	G	0.0885	0.0829505	0.0170891	6.48E-07	-0.018	0.0229	0.4312	0.001110115	20.3799122
ebi-a-GCST90017062	rs7583465	C	T	0.3767	0.0527654	0.0112619	2.56E-06	0.0059	0.0147	0.6886	0.001307438	24.00719198
ebi-a-GCST90017062	rs78572139	G	A	0.0706	0.125038	0.0279411	5.23E-06	-0.0448	0.0321	0.1626	0.002051736	37.70208281
ebi-a-GCST90017062	rs78613526	G	A	0.0427	0.167497	0.0367639	5.11E-06	-0.093	0.0504	0.0648605	0.002293612	42.15695275
ebi-a-GCST90017063	rs12406309	A	C	0.1909	-0.063193	0.0142275	9.79E-06	0.021	0.0178	0.2389	0.001233605	22.64978683
ebi-a-GCST90017063	rs12986628	T	C	0.7873	-0.0665937	0.0140168	2.14E-06	0.0028	0.0174	0.871	0.001485265	27.27730866
ebi-a-GCST90017063	rs1819812	G	T	0.1163	0.0842356	0.0184893	5.28E-06	-0.007	0.0251	0.7822	0.001458498	26.78500681
ebi-a-GCST90017063	rs2368224	T	G	0.0477	0.199648	0.0438453	3.63E-06	-0.0078	0.0398	0.8453	0.003621196	66.64684196
ebi-a-GCST90017063	rs2846589	T	G	0.5457	-0.0522093	0.0116382	7.59E-06	0.0027	0.0152	0.8571	0.00135152	24.81771255
ebi-a-GCST90017063	rs4400279	A	G	0.3638	0.0546114	0.0120077	5.80E-06	-0.003	0.0149	0.8382	0.001380553	25.35157376
ebi-a-GCST90017063	rs4799823	C	T	0.1392	0.0837001	0.0182263	5.40E-06	-0.0058	0.0249	0.8167	0.001678895	30.83934595
ebi-a-GCST90017063	rs55707116	C	A	0.1024	0.0865522	0.0189141	8.01E-06	0.0131	0.0236	0.577801	0.001377111	25.28829047
ebi-a-GCST90017063	rs58681734	A	G	0.1511	0.0723875	0.0160787	4.18E-06	-0.0193	0.0203	0.3399	0.001344244	24.68393013
ebi-a-GCST90017063	rs61791565	T	C	0.3688	-0.0523503	0.0117119	6.79E-06	0.0046	0.015	0.7571	0.001275928	23.42786424
ebi-a-GCST90017063	rs75140805	T	G	0.1581	0.0836825	0.0176445	3.95E-06	0.0078	0.0247	0.7533	0.001864196	34.24948154
ebi-a-GCST90017063	rs7635831	G	A	0.2932	0.0618344	0.0129031	1.98E-06	0.0039	0.0192	0.84	0.001584714	29.10660494
ebi-a-GCST90017063	rs7693984	G	A	0.0825	-0.102822	0.0235087	9.42E-06	-0.0231	0.0284	0.415	0.001600524	29.39745507
ebi-a-GCST90017063	rs78120384	A	G	0.0726	-0.192815	0.0392045	3.31E-07	0.019	0.0372	0.608501	0.005006282	92.26712133
ebi-a-GCST90017064	rs10931481	A	G	0.6889	-0.0610096	0.0130484	3.38E-06	-0.01	0.0154	0.515901	0.001595448	29.30407132
ebi-a-GCST90017064	rs12079579	A	G	0.0726	0.0955324	0.0213436	5.04E-06	-0.0385	0.0267	0.1486	0.001228952	22.56426069
ebi-a-GCST90017064	rs12539819	C	T	0.0954	0.110654	0.0240684	4.49E-06	-0.019	0.0378	0.6152	0.002113339	38.83648717
ebi-a-GCST90017064	rs13188803	T	A	0.1879	0.0709419	0.0156855	7.28E-06	-0.0247	0.018	0.1692	0.001535932	28.20924389
ebi-a-GCST90017064	rs1391597	C	T	0.3807	0.0590284	0.0124874	1.86E-06	-0.0164	0.0147	0.2631	0.001642994	30.17880744
ebi-a-GCST90017064	rs2047242	A	G	0.2972	-0.067603	0.0133738	2.46E-07	-0.001	0.0157	0.9486	0.001909161	35.0771573
ebi-a-GCST90017064	rs2166943	C	A	0.5616	-0.0566974	0.0123497	5.28E-06	-0.0032	0.0144	0.8244	0.001582902	29.07327031
ebi-a-GCST90017064	rs289410	A	G	0.7316	0.0654926	0.0139101	2.27E-06	0.0177	0.0164	0.2791	0.001684499	30.94245881
ebi-a-GCST90017064	rs431418	G	A	0.8807	0.094737	0.0210157	5.54E-06	-0.009	0.0237	0.7032	0.001885983	34.65049996
ebi-a-GCST90017064	rs71386687	T	G	0.0596	0.121037	0.02386	2.91E-07	-0.0731	0.0359	0.0416601	0.001642197	30.1641387
ebi-a-GCST90017064	rs73802842	C	A	0.1431	0.0736808	0.0169665	7.48E-06	0.0421	0.0209	0.0439704	0.0013314	24.44775646
ebi-a-GCST90017064	rs9870933	G	A	0.5915	-0.0621643	0.0126072	8.49E-07	0.0079	0.0148	0.591701	0.001867493	34.31015414
ebi-a-GCST90017065	rs11597105	A	G	0.1123	0.114673	0.0250653	6.95E-06	-0.0055	0.0213	0.7956	0.002621793	48.20481431
ebi-a-GCST90017065	rs11864644	T	C	0.0706	-0.139804	0.0318253	5.01E-06	-0.0236	0.0293	0.42	0.002564936	47.1567533
ebi-a-GCST90017065	rs12136548	C	T	0.2913	0.0901946	0.0196476	3.10E-06	-0.0022	0.0156	0.8852	0.003358876	61.80265777
ebi-a-GCST90017065	rs12989336	G	A	0.3052	-0.0846861	0.0187936	7.12E-06	1.00E-04	0.0152	0.9973	0.003041575	55.94657719
ebi-a-GCST90017065	rs13163520	G	A	0.1809	-0.127377	0.0233883	5.61E-08	-0.0161	0.0193	0.4032	0.004808255	88.59979648
ebi-a-GCST90017065	rs2909242	A	C	0.6143	0.0909965	0.018351	7.41E-07	-0.0088	0.0152	0.5606	0.003923824	72.23853704
ebi-a-GCST90017065	rs3124783	G	A	0.8797	0.11599	0.0249099	2.67E-06	0.0199	0.0201	0.3227	0.00284755	52.3674853
ebi-a-GCST90017065	rs4388134	T	C	0.7545	0.0904997	0.0203544	9.12E-06	-0.0151	0.0173	0.3828	0.003034136	55.80931542
ebi-a-GCST90017065	rs62167033	T	C	0.0706	0.185289	0.0396295	3.50E-06	0.0038	0.0303	0.9007	0.004505434	82.99457674
ebi-a-GCST90017065	rs78399089	T	C	0.0825	0.144445	0.0326618	6.63E-06	0.0191	0.026	0.4639	0.003158603	58.1059956
ebi-a-GCST90017065	rs934940	A	C	0.1849	-0.105045	0.0229588	2.74E-06	0.0028	0.0187	0.8797	0.003326048	61.19661933
ebi-a-GCST90017066	rs10904297	A	G	0.0298	-0.167804	0.0389812	2.69E-06	-0.0705	0.0397	0.0755997	0.001628216	29.9069289
ebi-a-GCST90017066	rs10967781	C	A	0.3181	0.0507994	0.0113322	8.37E-06	-0.0096	0.0163	0.554799	0.001119519	20.55275109
ebi-a-GCST90017066	rs12434631	A	G	0.1402	0.074697	0.0153401	2.77E-06	0.0224	0.0222	0.3119	0.001345184	24.70121624
ebi-a-GCST90017066	rs13154778	T	A	0.1859	0.0563358	0.0129526	7.16E-06	0.0049	0.0187	0.7914	0.00096063	17.63296872
ebi-a-GCST90017066	rs1475330	C	T	0.6988	-0.0523492	0.01182	8.13E-06	0.0163	0.0166	0.3272	0.001153607	21.1792814
ebi-a-GCST90017066	rs1972694	T	A	0.1839	-0.0614094	0.0137321	8.93E-06	-0.0421	0.0199	0.0341099	0.001131944	20.78110586
ebi-a-GCST90017066	rs35866622	T	C	0.4404	-0.0612024	0.0109421	2.21E-08	0.0268	0.0147	0.0685899	0.001846256	33.91926602
ebi-a-GCST90017066	rs4073731	T	C	0.1759	0.0651948	0.0142221	4.05E-06	0.0142	0.0199	0.4746	0.001232258	22.625028
ebi-a-GCST90017066	rs73130967	A	T	0.1123	0.0770375	0.0168264	3.71E-06	0.0028	0.0212	0.8941	0.00118326	21.72433491
ebi-a-GCST90017066	rs77034621	T	G	0.0527	-0.151553	0.0335878	6.07E-06	0.049	0.0311	0.1151	0.002293281	42.15084592
ebi-a-GCST90017066	rs773123	T	A	0.1123	0.0824005	0.0173862	1.59E-06	0.0049	0.0223	0.8248	0.001353741	24.85855928
ebi-a-GCST90017067	rs113379006	T	C	0.168	-0.162759	0.0357025	7.21E-06	-0.0181	0.0197	0.3595	0.00740547	136.8146867
ebi-a-GCST90017067	rs13417181	T	C	0.2157	0.166509	0.0337521	7.62E-07	0.0236	0.0283	0.4043	0.009380755	173.653279
ebi-a-GCST90017067	rs2016057	C	A	0.6093	0.125878	0.0256153	1.03E-06	0.0015	0.0146	0.9165	0.007544045	139.3942885
ebi-a-GCST90017067	rs2187447	A	C	0.0606	0.243457	0.0527695	3.98E-06	-0.0048	0.0308	0.8773	0.006748352	124.5920644
ebi-a-GCST90017067	rs2371572	A	C	0.5487	0.127349	0.0250862	4.46E-07	-0.0195	0.0143	0.1748	0.008031957	148.4826311
ebi-a-GCST90017067	rs41816	A	G	0.2515	0.132201	0.0291087	8.39E-06	-0.0243	0.0169	0.1502	0.006580051	121.4642189
ebi-a-GCST90017067	rs4600608	G	A	0.7614	0.137152	0.0301702	4.95E-06	0.0078	0.0179	0.664099	0.006834671	126.196705
ebi-a-GCST90017067	rs553697	C	T	0.838	0.153767	0.0339099	6.13E-06	0.0274	0.0221	0.2158	0.006419709	118.4852561
ebi-a-GCST90017067	rs56203279	T	C	0.33	-0.124045	0.0269115	3.72E-06	-0.0106	0.0156	0.4966	0.006804203	125.6302895
ebi-a-GCST90017067	rs72553859	G	C	0.175	-0.150458	0.0332626	5.38E-06	-0.0225	0.0196	0.2517	0.00653661	120.6570389
ebi-a-GCST90017068	rs10036909	C	T	0.0696	0.185519	0.0400881	8.05E-06	-0.0173	0.0286	0.5444	0.004457442	82.10656144
ebi-a-GCST90017068	rs11787826	C	A	0.4284	0.081327	0.0171154	2.63E-06	2.00E-04	0.0142	0.9874	0.003239225	59.59395546
ebi-a-GCST90017068	rs13383270	C	G	0.5805	-0.0774679	0.017084	6.04E-06	-0.0026	0.0144	0.8572	0.002922858	53.75649691
ebi-a-GCST90017068	rs2017373	C	T	0.3738	0.0782258	0.0176841	9.50E-06	0.0084	0.0149	0.5707	0.002864721	52.68418536
ebi-a-GCST90017068	rs7225245	A	G	0.5417	-0.079173	0.0170421	4.18E-06	0	0.0147	0.9994	0.003112382	57.25305401
ebi-a-GCST90017068	rs72887800	T	A	0.3777	-0.0822462	0.0175721	2.42E-06	-0.005	0.0149	0.737801	0.003179863	58.49835185
ebi-a-GCST90017069	rs10409783	G	A	0.7167	-0.0950828	0.0211239	7.70E-06	-0.0124	0.0167	0.4577	0.003671283	67.57206946
ebi-a-GCST90017069	rs112764253	T	A	0.0408	0.194714	0.0411598	3.40E-06	0.0048	0.0323	0.883	0.00296752	54.58035399
ebi-a-GCST90017069	rs12440440	A	G	0.3091	0.0901934	0.0190582	2.63E-06	0.0104	0.0155	0.502	0.003474511	63.93773803
ebi-a-GCST90017069	rs13339230	C	G	0.0885	0.147055	0.0330635	7.42E-06	-0.0339	0.0265	0.1998	0.003488908	64.20359724
ebi-a-GCST90017069	rs16894137	C	T	0.1431	-0.122792	0.0263047	2.71E-06	-0.0053	0.0202	0.792399	0.00369777	68.06138533
ebi-a-GCST90017069	rs35156985	T	C	0.0636	-0.155709	0.0348085	8.06E-06	0.0167	0.0296	0.5721	0.002887859	53.11093064
ebi-a-GCST90017069	rs4492265	G	A	0.6899	0.0905757	0.0191658	2.41E-06	-0.0126	0.0157	0.4191	0.003510276	64.59820481
ebi-a-GCST90017069	rs58767323	G	C	0.1899	-0.102833	0.0227077	4.60E-06	0.0261	0.0188	0.1651	0.003253558	59.85850678
ebi-a-GCST90017069	rs8901	C	T	0.3708	0.0934594	0.0186813	6.07E-07	0.0055	0.0147	0.706999	0.004075721	75.046434
ebi-a-GCST90017070	rs10028567	C	T	0.0815	-0.0921167	0.0191881	7.30E-06	-0.0362	0.0255	0.1552	0.001270409	23.3263914
ebi-a-GCST90017070	rs10448310	A	G	0.4304	-0.0517935	0.0111324	3.31E-06	0.0281	0.0146	0.0541402	0.001315294	24.1516234
ebi-a-GCST90017070	rs11110281	T	C	0.0676	-0.137519	0.0227398	2.58E-09	0.0285	0.0292	0.329	0.00238399	43.82207378
ebi-a-GCST90017070	rs11720390	G	A	0.0746	0.107024	0.0228121	3.59E-06	0.057	0.0274	0.0372804	0.001581469	29.0469148
ebi-a-GCST90017070	rs11764382	A	G	0.1909	-0.0695345	0.0143671	1.29E-06	0.0244	0.0185	0.1882	0.001493615	27.43089134
ebi-a-GCST90017070	rs17708276	A	G	0.1282	-0.0793955	0.0170628	3.04E-06	-0.0217	0.0213	0.31	0.001409051	25.8756343
ebi-a-GCST90017070	rs1918540	A	G	0.7475	-0.059639	0.0128148	2.44E-06	0.0024	0.0162	0.8841	0.001342651	24.65464463
ebi-a-GCST90017070	rs2370083	G	T	0.0885	-0.0816836	0.0185851	9.75E-06	0.023	0.0238	0.3338	0.001076464	19.76147703
ebi-a-GCST90017070	rs395407	C	G	0.8579	0.0792781	0.0173697	4.37E-06	-0.0139	0.0294	0.636099	0.001532383	28.14395916
ebi-a-GCST90017070	rs57646748	G	A	0.0676	-0.0907696	0.0200344	5.48E-06	0.0567	0.0273	0.0379699	0.001038627	19.06615295
ebi-a-GCST90017070	rs6563952	C	G	0.9076	-0.0827344	0.0180035	5.82E-06	0.0346	0.0244	0.1559	0.001148071	21.07752209
ebi-a-GCST90017070	rs6806351	T	C	0.2087	-0.0633829	0.0136647	4.94E-06	0.0021	0.0178	0.9049	0.001326899	24.36500126
ebi-a-GCST90017070	rs71481756	T	G	0.0994	0.0931048	0.0207949	6.51E-06	0.0591	0.0294	0.0443302	0.001552003	28.5048647
ebi-a-GCST90017070	rs7916711	A	G	0.0646	0.102891	0.0217362	2.72E-06	-0.001	0.0304	0.9739	0.001279424	23.49214251
ebi-a-GCST90017071	rs10065321	T	C	0.3678	-0.0512828	0.0108105	2.10E-06	-1.00E-04	0.0146	0.9973	0.001223037	22.45552031
ebi-a-GCST90017071	rs10497836	T	C	0.7197	0.0524065	0.0118697	8.38E-06	0.0043	0.016	0.79	0.00110809	20.34268998
ebi-a-GCST90017071	rs1667315	G	A	0.4374	0.0485017	0.0107452	6.72E-06	0.0351	0.0144	0.0151401	0.00115777	21.25580206
ebi-a-GCST90017071	rs16962433	A	T	0.1083	0.0855999	0.0189213	7.65E-06	0.0199	0.0236	0.399	0.001415219	25.98907122
ebi-a-GCST90017071	rs2114677	C	T	0.0557	-0.104176	0.0230829	2.72E-06	-0.0253	0.0295	0.3908	0.001141644	20.95938801
ebi-a-GCST90017071	rs2171249	C	T	0.0736	0.106744	0.0233213	4.51E-06	0.0327	0.03	0.2769	0.001553794	28.5378072
ebi-a-GCST90017071	rs3761728	G	T	0.7575	0.0543458	0.0118866	3.87E-06	0.0062	0.0161	0.7014	0.001085066	19.91956319
ebi-a-GCST90017071	rs4347804	G	A	0.9583	-0.166063	0.0357483	2.18E-06	0.0504	0.0373	0.1767	0.002204009	40.50638732
ebi-a-GCST90017071	rs6555306	C	T	0.8777	0.0740777	0.0155463	2.81E-06	-0.0228	0.0216	0.2921	0.001178087	21.62924885
ebi-a-GCST90017071	rs75158211	T	C	0.1113	-0.072343	0.015933	7.52E-06	0.0126	0.0222	0.569399	0.001035317	19.00532073
ebi-a-GCST90017071	rs76528319	G	T	0.0398	-0.143279	0.0310662	7.41E-06	-0.0047	0.0354	0.8948	0.001569061	28.81866051
ebi-a-GCST90017071	rs76664262	T	A	0.0934	0.0834078	0.0185357	4.87E-06	-0.0208	0.0254	0.4134	0.001178164	21.63066441
ebi-a-GCST90017072	rs1145877	G	A	0.841	0.073548	0.0162413	7.20E-06	-0.0289	0.0195	0.1381	0.001446655	26.56718549
ebi-a-GCST90017072	rs11591622	T	G	0.2157	-0.0688382	0.0151375	6.50E-06	-0.0039	0.0167	0.8135	0.001603324	29.44897676
ebi-a-GCST90017072	rs13173038	A	G	0.2207	-0.0718076	0.0151627	2.73E-06	0.0301	0.0177	0.0892401	0.00177369	32.58372898
ebi-a-GCST90017072	rs143438747	T	C	0.0547	-0.145793	0.0306867	3.28E-06	-0.0133	0.0319	0.676901	0.002198165	40.39875629
ebi-a-GCST90017072	rs2050185	A	G	0.6223	-0.0575138	0.0128766	7.97E-06	-0.0125	0.0147	0.3924	0.001554966	28.55937601
ebi-a-GCST90017072	rs2321387	G	A	0.5298	-0.0592876	0.0124509	1.87E-06	0.0162	0.0143	0.257	0.001751267	32.17107073
ebi-a-GCST90017072	rs2613606	T	C	0.6064	0.0556794	0.0124117	7.20E-06	-0.0281	0.0144	0.0507002	0.001479903	27.1786906
ebi-a-GCST90017072	rs607327	T	C	0.6233	-0.0578334	0.0129053	6.63E-06	-0.0178	0.0147	0.2243	0.001570653	28.84794114
ebi-a-GCST90017072	rs62501473	G	A	0.2286	0.0694233	0.0149416	5.52E-06	0.0153	0.0183	0.4021	0.001699794	31.22390174
ebi-a-GCST90017072	rs7499539	A	G	0.3231	0.0617478	0.0130998	2.36E-06	0.0186	0.0153	0.2238	0.001667763	30.63453686
ebi-a-GCST90017072	rs7638039	T	C	0.2326	0.0645624	0.0143887	8.66E-06	-0.0296	0.0175	0.0902402	0.001488061	27.32873566
ebi-a-GCST90017072	rs9350083	T	G	0.2992	-0.0593069	0.0133929	8.23E-06	0.0026	0.0154	0.8664	0.001475014	27.08876199
ebi-a-GCST90017073	rs1883097	C	T	0.0557	0.226399	0.0454642	4.16E-07	-0.0607	0.0311	0.0511199	0.005391929	99.41322861
ebi-a-GCST90017073	rs2569953	C	A	0.5805	0.0775591	0.0174641	8.95E-06	0.0145	0.0143	0.3104	0.002929744	53.88351448
ebi-a-GCST90017073	rs2872237	A	C	0.5656	0.0814505	0.0175943	3.97E-06	-0.0119	0.0149	0.4248	0.003259993	59.97728473
ebi-a-GCST90017073	rs58405430	G	T	0.1153	0.134617	0.0301177	7.94E-06	0.006	0.0233	0.7962	0.003697048	68.04805204
ebi-a-GCST90017073	rs7184125	T	C	0.2326	0.091256	0.0205493	8.48E-06	-0.003	0.0181	0.8662	0.002972928	54.68010949
ebi-a-GCST90017074	rs11054680	T	C	0.0964	-0.104751	0.0226997	2.31E-06	0.0112	0.0226	0.621001	0.001911611	35.1222696
ebi-a-GCST90017074	rs11649454	G	C	0.1392	0.0950891	0.0203433	3.27E-06	0.004	0.0199	0.8423	0.002166871	39.82236168
ebi-a-GCST90017074	rs11666533	C	T	0.0795	-0.111689	0.0248436	7.37E-06	-7.00E-04	0.0286	0.9804	0.001825752	33.54187447
ebi-a-GCST90017074	rs149744580	A	G	0.0527	0.169883	0.0315478	7.01E-08	0.0365	0.0323	0.2589	0.002881562	52.99479457
ebi-a-GCST90017074	rs2221441	G	C	0.4056	0.0710364	0.015343	3.46E-06	0.0048	0.016	0.7636	0.002433149	44.7279084
ebi-a-GCST90017074	rs2834977	T	C	0.173	-0.0959995	0.0208261	3.96E-06	-0.013	0.0201	0.517201	0.002637057	48.4862159
ebi-a-GCST90017074	rs2952020	A	G	0.7773	0.0759019	0.0165764	5.63E-06	0.0152	0.0162	0.3498	0.001994547	36.64909284
ebi-a-GCST90017074	rs3734633	G	A	0.0974	-0.120957	0.02683	5.32E-06	0.0156	0.0247	0.5274	0.002572446	47.29518215
ebi-a-GCST90017074	rs4247078	G	C	0.662	-0.0710377	0.0155221	5.46E-06	-0.0032	0.0152	0.8338	0.002258304	41.50651932
ebi-a-GCST90017074	rs4869133	G	A	0.0885	0.131186	0.027197	2.55E-06	-0.0019	0.0272	0.9451	0.002776546	51.05807112
ebi-a-GCST90017074	rs55756211	T	C	0.1163	-0.115115	0.0240708	2.81E-06	-0.0403	0.0237	0.089199	0.00272382	50.08583557
ebi-a-GCST90017074	rs61265175	G	C	0.2326	-0.0858591	0.0185778	4.14E-06	0.0162	0.0178	0.3628	0.002631687	48.38720832
ebi-a-GCST90017075	rs10898797	C	T	0.1571	0.12238	0.0274683	8.85E-06	0.0309	0.0199	0.1212	0.00396646	73.02660957
ebi-a-GCST90017075	rs112102233	A	G	0.0666	-0.216348	0.0477575	6.18E-06	0.0226	0.0326	0.4879	0.005819394	107.3407122
ebi-a-GCST90017075	rs1232220	T	G	0.8738	0.143869	0.031828	7.91E-06	0.0039	0.0237	0.8705	0.004564948	84.09591105
ebi-a-GCST90017075	rs17706273	T	C	0.1521	-0.140368	0.0274708	5.88E-07	0.0102	0.0211	0.6275	0.005082063	93.67091809
ebi-a-GCST90017075	rs17809157	A	T	0.0994	-0.163819	0.0336386	1.54E-06	0.0201	0.029	0.4883	0.004804817	88.53613659
ebi-a-GCST90017075	rs191093	G	A	0.0795	0.159008	0.0353306	6.76E-06	-0.0589	0.0327	0.0713198	0.003700487	68.11157416
ebi-a-GCST90017075	rs4904512	T	C	0.1988	-0.117151	0.0250306	3.09E-06	0.0173	0.0186	0.3536	0.004371992	80.52563894
ebi-a-GCST90017075	rs55799124	A	G	0.2068	-0.11435	0.0238604	1.34E-06	9.00E-04	0.0185	0.9634	0.004289785	79.00500038
ebi-a-GCST90017075	rs67476743	T	G	0.2853	0.132164	0.022208	3.74E-09	-0.0449	0.0192	0.0191801	0.007123311	131.5644492
ebi-a-GCST90017075	rs7019909	T	C	0.1014	0.144156	0.0301626	1.76E-06	0.006	0.0238	0.8015	0.003787039	69.71072379
ebi-a-GCST90017075	rs7333521	T	C	0.0427	-0.207191	0.0453121	4.88E-06	0.028	0.0322	0.3848	0.00350952	64.58423459
ebi-a-GCST90017075	rs75091807	G	T	0.0905	-0.184966	0.0383029	1.71E-06	-0.0085	0.0278	0.7583	0.005632032	103.8651686
ebi-a-GCST90017075	rs7561370	C	T	0.8777	-0.131341	0.0286292	1.52E-06	-0.0345	0.0219	0.1139	0.003703422	68.16579716
ebi-a-GCST90017076	rs10517600	G	T	0.4642	-0.0626993	0.0139364	6.83E-06	-0.0259	0.0144	0.0729105	0.001955524	35.93066861
ebi-a-GCST90017076	rs10904722	C	T	0.2813	-0.0672314	0.0147123	5.05E-06	0.0158	0.0153	0.3003	0.001827644	33.57670793
ebi-a-GCST90017076	rs118104867	C	T	0.0487	0.214464	0.0455098	3.44E-06	-0.0169	0.0347	0.626599	0.004261723	78.48596886
ebi-a-GCST90017076	rs13409132	A	G	0.0447	-0.165419	0.0352154	4.37E-06	-0.0182	0.0306	0.552199	0.002336943	42.95524063
ebi-a-GCST90017076	rs17121075	G	A	0.168	0.0769254	0.0172234	7.91E-06	-0.0208	0.0183	0.2557	0.001654254	30.38597153
ebi-a-GCST90017076	rs2191834	T	G	0.7604	-0.0746375	0.0159136	2.50E-06	-0.0141	0.0164	0.3883	0.002029893	37.29988746
ebi-a-GCST90017076	rs28691777	C	T	0.0716	0.137134	0.0266996	6.96E-07	0.0202	0.0282	0.4739	0.002500164	45.96291593
ebi-a-GCST90017076	rs34088226	A	G	0.0706	-0.117807	0.026924	7.66E-06	0.0015	0.0287	0.958	0.001821292	33.45979107
ebi-a-GCST90017076	rs55682560	C	T	0.0696	-0.131519	0.0261319	4.97E-07	-0.0328	0.0277	0.2353	0.002240196	41.17294171
ebi-a-GCST90017076	rs6588624	A	G	0.5288	0.0662317	0.0138147	1.79E-06	0.033	0.0144	0.0214398	0.002186042	40.17546596
ebi-a-GCST90017076	rs66714985	A	C	0.0845	0.116908	0.0252447	4.85E-06	-0.0311	0.0275	0.2586	0.002114626	38.86018163
ebi-a-GCST90017076	rs7226487	A	G	0.4761	-0.0643682	0.0138701	3.58E-06	0.0021	0.0144	0.8866	0.002066899	37.98130172
ebi-a-GCST90017076	rs7538034	T	G	0.2078	-0.078598	0.0165982	2.37E-06	0.0286	0.0175	0.1015	0.002033918	37.37399769
ebi-a-GCST90017076	rs7725895	A	G	0.0895	-0.116224	0.0240367	3.94E-06	0.0055	0.0274	0.84	0.00220153	40.46073355
ebi-a-GCST90017076	rs989682	A	G	0.2823	0.070194	0.0155364	6.85E-06	-0.0014	0.0158	0.9308	0.001996567	36.68628502
ebi-a-GCST90017077	rs11150282	T	C	0.3211	0.098235	0.0197127	7.36E-07	-0.0013	0.0154	0.9317	0.00420735	77.48036549
ebi-a-GCST90017077	rs113884518	T	C	0.0487	-0.20591	0.0455376	7.74E-06	0.0224	0.0334	0.502	0.003928541	72.32572624
ebi-a-GCST90017077	rs1221147	A	T	0.8439	-0.126305	0.0279161	4.86E-06	-0.0173	0.022	0.4307	0.004203054	77.40092491
ebi-a-GCST90017077	rs16851659	G	C	0.3887	-0.0895168	0.0186555	1.27E-06	-0.0149	0.0144	0.3006	0.003808097	70.09983421
ebi-a-GCST90017077	rs28678345	T	C	0.0467	0.213083	0.0471377	8.06E-06	0.0542	0.0316	0.0865805	0.004042724	74.43639538
ebi-a-GCST90017077	rs367480	A	G	0.5726	0.0841649	0.0185948	7.52E-06	-0.0072	0.0145	0.6187	0.003467192	63.80258105
ebi-a-GCST90017077	rs4129395	G	A	0.4264	0.0904264	0.0185253	1.22E-06	-0.0011	0.0144	0.937	0.003999879	73.64434334
ebi-a-GCST90017077	rs73074665	A	T	0.0855	0.164631	0.0356037	3.62E-06	0.0093	0.0276	0.735201	0.004238411	78.05480648
ebi-a-GCST90017077	rs789069	A	C	0.172	-0.10413	0.0234459	6.50E-06	-0.0031	0.0182	0.866	0.00308845	56.81144774
ebi-a-GCST90017077	rs79790072	T	C	0.0567	0.226103	0.0488017	3.54E-06	-0.002	0.0347	0.9552	0.005468592	100.8344663
ebi-a-GCST90017077	rs8028558	A	G	0.4046	0.08346	0.0188504	9.78E-06	0.0389	0.0146	0.00759399	0.003355996	61.74949005
ebi-a-GCST90017077	rs9864379	T	C	0.1133	-0.160521	0.0292752	4.66E-08	-0.0257	0.0235	0.2744	0.005177264	95.43476171
ebi-a-GCST90017078	rs10071529	C	G	0.9125	-0.125105	0.0278674	8.64E-06	0.003	0.0284	0.9159	0.002499311	45.94719676
ebi-a-GCST90017078	rs11779863	G	A	0.2068	-0.0772768	0.0172171	6.69E-06	0.008	0.0175	0.6478	0.001959122	35.9969027
ebi-a-GCST90017078	rs12566890	T	G	0.0954	-0.103134	0.0241775	8.11E-06	0.0071	0.0281	0.8009	0.001835856	33.72785182
ebi-a-GCST90017078	rs13100746	C	T	0.4095	0.0638979	0.0142685	7.29E-06	6.00E-04	0.0147	0.9664	0.00197459	36.28167629
ebi-a-GCST90017078	rs3932485	C	T	0.4284	0.0626209	0.0141623	9.93E-06	0.0139	0.0145	0.3356	0.001920482	35.28556804
ebi-a-GCST90017078	rs62188991	G	C	0.1113	-0.110864	0.0241355	5.27E-06	0.0376	0.0281	0.1811	0.002431428	44.69620376
[truncated: 507 more rows]
