# Supplementary material for: Unraveling the connection between gut microbiota and Alzheimer’s disease: a two-sample Mendelian randomization analysis
Source: Front Aging Neurosci. 2023 Oct 16;15:1273104. doi: 10.3389/fnagi.2023.1273104 (PMC10613649; doi:10.3389/fnagi.2023.1273104)
Supplement: Supplementary file 2 [file Data_Sheet_2.CSV]

id.exposure	SNP	effect_allele	other_allele	eaf	beta.exposure	se.exposure	pval.exposure	beta.outcome	se.outcome	pval.outcome	R2	F
ebi-a-GCST90016908	rs10841473	G	C	0.2704	-0.0583765	0.0123353	2.59358e-06	-0.0111	0.0161	0.4921	0.00134461395523274	24.6907302114652
ebi-a-GCST90016908	rs11655079	T	C	0.2495	-0.0560674	0.0124286	5.92516e-06	0.0081	0.0158	0.606301	0.00117725915508695	21.6140236932556
ebi-a-GCST90016908	rs11745923	G	T	0.3966	0.0563759	0.0115529	1.58132e-06	0.0074	0.015	0.6192	0.00152116031817433	27.9375353848959
ebi-a-GCST90016908	rs12049045	A	G	0.3817	0.0510452	0.0114325	8.62621e-06	0.0131	0.0149	0.3804	0.00122987570247405	22.5812327414497
ebi-a-GCST90016908	rs12899991	T	A	0.84	-0.0719923	0.0154661	4.02819e-06	0.0085	0.0209	0.6849	0.00139316117049715	25.5834313877943
ebi-a-GCST90016908	rs134366	A	G	0.9404	-0.111877	0.023501	1.50428e-06	-0.0011	0.0311	0.9727	0.00140304144564018	25.7651235663653
ebi-a-GCST90016908	rs1376754	G	A	0.4702	0.0509242	0.0112503	6.71382e-06	0.0381	0.0147	0.00932911	0.00129203121047541	23.7239203832681
ebi-a-GCST90016908	rs1515761	C	T	0.8668	-0.0762317	0.0169884	4.96364e-06	-0.0071	0.0215	0.743	0.00134191291534386	24.6410652052224
ebi-a-GCST90016908	rs182549	T	C	0.5089	-0.111489	0.012066	3.78966e-20	-0.0282	0.016	0.0778001	0.00621292943204009	114.644981102076
ebi-a-GCST90016908	rs4945008	G	A	0.6998	-0.0540741	0.0121393	5.39237e-06	-0.0177	0.0163	0.2789	0.00122855108954607	22.556882162253
ebi-a-GCST90016908	rs6660520	G	A	0.7853	-0.0711483	0.0134495	1.10652e-07	-0.0022	0.0177	0.9033	0.00170697316139274	31.3559976801088
ebi-a-GCST90016908	rs72767435	T	C	0.0676	-0.126352	0.0273626	2.56803e-06	0.0127	0.0462	0.783401	0.00201253386869563	36.9802701302512
ebi-a-GCST90016908	rs7322849	T	C	0.0964	0.0944467	0.0192976	6.20798e-07	0.0295	0.0262	0.2605	0.00155402080246534	28.5419883192012
ebi-a-GCST90016908	rs7700479	T	A	0.0795	-0.0769653	0.0173933	8.62144e-06	-0.0317	0.0241	0.1891	0.00086698353583391	15.9125399903071
ebi-a-GCST90016908	rs80083040	T	G	0.0517	0.155784	0.0348017	8.62105e-06	-0.028	0.0487	0.565501	0.00237964400274345	43.7420021153111
ebi-a-GCST90016908	rs857444	C	T	0.3608	0.0509553	0.011539	8.92237e-06	0.0299	0.015	0.0459505	0.00119760063203729	21.987933152941
ebi-a-GCST90016908	rs961091	G	A	0.4334	0.0501255	0.011255	8.67601e-06	0.0116	0.0146	0.427	0.00123399360284664	22.6569331996302
ebi-a-GCST90016915	rs1035691	G	A	0.662	0.055176	0.0121602	9.65162e-06	-0.0065	0.0148	0.6615	0.00136240149445171	25.0178028973107
ebi-a-GCST90016915	rs11599763	C	T	0.6103	0.0544219	0.0117397	3.94121e-06	0.0082	0.0152	0.5916	0.00140880593115831	25.8711305677708
ebi-a-GCST90016915	rs16851319	G	C	0.1869	-0.0705516	0.0150849	5.67884e-06	0.0201	0.0216	0.3518	0.00151285391248148	27.7847493137921
ebi-a-GCST90016915	rs17084793	G	A	0.161	-0.0710762	0.015953	5.6863e-06	-0.0299	0.0196	0.1271	0.00136479126427942	25.0617462567147
ebi-a-GCST90016915	rs17791387	A	G	0.1412	-0.0735881	0.0154246	1.60221e-06	-0.0471	0.0188	0.0124899	0.00131332408197698	24.1154083618422
ebi-a-GCST90016915	rs2692012	G	A	0.9364	-0.110335	0.0253336	3.14188e-06	-0.0066	0.0303	0.8277	0.00145002374802473	26.6291483888309
ebi-a-GCST90016915	rs2838334	G	A	0.3231	0.0561722	0.0124124	5.44553e-06	0.0079	0.0155	0.609901	0.00138017556645137	25.3446395898877
ebi-a-GCST90016915	rs3935584	C	T	0.496	-0.0523484	0.011566	7.50119e-06	-0.0057	0.0142	0.6883	0.00137008979992056	25.1591770828388
ebi-a-GCST90016915	rs4506934	C	T	0.1123	-0.0936514	0.02012	3.58889e-06	-0.0448	0.0252	0.0751502	0.0017486565537558	32.1230360402722
ebi-a-GCST90016915	rs55744759	A	G	0.1163	-0.0779693	0.0170738	7.31375e-06	0.0232	0.0221	0.2928	0.00124957358435662	22.9433497937706
ebi-a-GCST90016915	rs6058181	C	T	0.1233	0.0825716	0.0165958	3.39555e-07	0.0402	0.0216	0.0628203	0.00147402713672272	27.0706124505811
ebi-a-GCST90016915	rs62020470	A	G	0.2594	-0.0585411	0.0129358	4.85087e-06	0.0098	0.0158	0.5343	0.00131675638350034	24.1785157756204
ebi-a-GCST90016915	rs9928243	C	A	0.4254	-0.0538457	0.0117718	5.02077e-06	-0.0259	0.0145	0.0732605	0.0014174089062335	26.029338739062
ebi-a-GCST90017037	rs12206468	G	A	0.0636	-0.133016	0.0269733	1.04222e-06	-0.0017	0.0275	0.9517	0.00210744516811266	38.7279465166073
ebi-a-GCST90017037	rs12925026	T	C	0.0726	0.13559	0.030678	9.31022e-06	0.0449	0.0292	0.1249	0.00247564876848089	45.5111166563049
ebi-a-GCST90017037	rs1954532	C	T	0.7913	0.0826246	0.0175252	2.26772e-06	0.0192	0.019	0.3107	0.00225482245139725	41.4423793210552
ebi-a-GCST90017037	rs28889936	A	C	0.1083	0.114051	0.0252838	3.36589e-06	0.0389	0.0258	0.1316	0.00251232265121707	46.187009448047
ebi-a-GCST90017037	rs62422654	C	T	0.1471	0.0898456	0.0198088	6.46755e-06	0.0617	0.0243	0.01102	0.00202551008282946	37.2191917470851
ebi-a-GCST90017037	rs72866977	A	C	0.0696	-0.130569	0.0281674	5.62704e-06	-0.0165	0.0332	0.6185	0.00220794928077023	40.5789702188736
ebi-a-GCST90017037	rs73038677	T	A	0.1819	-0.08321	0.0168666	1.09428e-06	0.0156	0.0179	0.3838	0.0020607254345036	37.8676177810324
ebi-a-GCST90017037	rs751183	C	T	0.7545	0.0774322	0.0172216	6.85125e-06	0.028	0.0179	0.1185	0.00222118091593255	40.8226902168177
ebi-a-GCST90017037	rs8076323	A	G	0.2575	0.0715392	0.0156539	5.61319e-06	-0.0023	0.0162	0.8876	0.00195700459583693	35.957920093337
ebi-a-GCST90017055	rs10976229	T	G	0.1412	0.095976	0.0214554	7.04482e-06	0.0204	0.0217	0.3465	0.00223399408986151	41.0587085320784
ebi-a-GCST90017055	rs11961899	G	A	0.2714	-0.0707825	0.0161381	9.18015e-06	-0.0021	0.0159	0.8951	0.00198143943033796	36.4077760766266
ebi-a-GCST90017055	rs12125734	G	T	0.0865	0.133972	0.0257416	2.09426e-07	0.0261	0.0247	0.2905	0.00283649966350783	52.1636931274099
ebi-a-GCST90017055	rs2248146	T	C	0.3221	0.0689452	0.0153649	8.19993e-06	0.0194	0.0152	0.2004	0.00207584262728869	38.1459871654379
ebi-a-GCST90017055	rs3800154	A	C	0.2207	-0.0797959	0.0177639	6.11575e-06	-0.0104	0.018	0.5634	0.00219027254773419	40.2533838619758
ebi-a-GCST90017055	rs511258	G	A	0.2634	-0.0757474	0.0162475	4.52054e-06	-0.0223	0.0162	0.1691	0.00222644997531552	40.9197454135019
ebi-a-GCST90017055	rs6769553	A	G	0.2843	0.0849743	0.0157451	7.91061e-08	0.0112	0.0156	0.472799	0.00293841453675406	54.0434478277092
ebi-a-GCST90017055	rs7123615	C	G	0.169	-0.0786157	0.0179592	7.09186e-06	-0.0198	0.0181	0.2724	0.00173594633625274	31.8891417529951
ebi-a-GCST90017055	rs7569771	A	G	0.2167	-0.075914	0.0170308	8.1197e-06	0.0068	0.0171	0.690699	0.00195641410195066	35.947049115384
ebi-a-GCST90017055	rs872501	G	A	0.1272	0.116125	0.025946	5.80805e-06	-0.0314	0.0328	0.3383	0.00299421718458	55.0728548191314
ebi-a-GCST90017062	rs10167839	A	G	0.3439	0.0519509	0.0116306	8.09245e-06	-0.0091	0.0151	0.5457	0.00121791887367786	22.3614307140137
ebi-a-GCST90017062	rs10995816	C	G	0.1123	-0.0762002	0.0174689	8.38262e-06	-0.0074	0.0237	0.753101	0.00115767910361654	21.2541248583342
ebi-a-GCST90017062	rs11783695	G	T	0.1511	-0.0734114	0.0161398	4.72683e-06	0.0278	0.0212	0.1898	0.00138254095861531	25.3881362372984
ebi-a-GCST90017062	rs17781867	C	T	0.0924	0.0999271	0.0211728	1.96336e-06	-0.0151	0.0281	0.5898	0.00167480026843825	30.7640108963281
ebi-a-GCST90017062	rs3000856	A	T	0.8658	0.0709997	0.0162766	9.27662e-06	0.0019	0.0224	0.9321	0.00117142131012224	21.506717412109
ebi-a-GCST90017062	rs3819978	C	T	0.0586	-0.11504	0.0260137	8.74138e-06	0.0569	0.0342	0.0960793	0.00146015698966733	26.8155137363331
ebi-a-GCST90017062	rs4849717	T	A	0.0527	0.132764	0.0299816	8.82612e-06	0.0272	0.0333	0.4131	0.00175990329928459	32.3300043836615
ebi-a-GCST90017062	rs6105066	T	C	0.2495	-0.0607052	0.013425	5.05918e-06	-0.0095	0.019	0.6178	0.00138007608692583	25.3428102885005
ebi-a-GCST90017062	rs6493760	T	C	0.6034	-0.0535262	0.0115885	3.38361e-06	0.0322	0.0166	0.0517798	0.00137126324788316	25.180754883407
ebi-a-GCST90017062	rs7117576	A	G	0.0885	0.0829505	0.0170891	6.47978e-07	-0.018	0.0229	0.4312	0.00111011496100881	20.3799122004173
ebi-a-GCST90017062	rs7583465	C	T	0.3767	0.0527654	0.0112619	2.55611e-06	0.0059	0.0147	0.6886	0.00130743832788695	24.0071919797301
ebi-a-GCST90017062	rs78572139	G	A	0.0706	0.125038	0.0279411	5.23106e-06	-0.0448	0.0321	0.1626	0.00205173563665797	37.7020828119153
ebi-a-GCST90017062	rs78613526	G	A	0.0427	0.167497	0.0367639	5.11423e-06	-0.093	0.0504	0.0648605	0.00229361222842368	42.1569527471674
ebi-a-GCST90017097	rs11599763	C	T	0.6103	0.0554862	0.0117486	2.60699e-06	0.0082	0.0152	0.5916	0.0014644472651745	26.8944194077201
ebi-a-GCST90017097	rs16851319	G	C	0.1869	-0.0729137	0.0150954	2.7029e-06	0.0201	0.0216	0.3518	0.00161585182160627	29.6794482952079
ebi-a-GCST90017097	rs17791387	A	G	0.1412	-0.0727501	0.0154369	2.25294e-06	-0.0471	0.0188	0.0124899	0.00128358288416292	23.5685951751502
ebi-a-GCST90017097	rs186073	T	C	0.4274	0.0529219	0.0118542	8.7444e-06	0.0145	0.0148	0.3265	0.00137083982485331	25.1729688163232
ebi-a-GCST90017097	rs2692012	G	A	0.9364	-0.112244	0.0253553	2.27023e-06	-0.0066	0.0303	0.8277	0.0015006340153902	27.5599840237151
ebi-a-GCST90017097	rs2838334	G	A	0.3231	0.0569024	0.0124223	4.16793e-06	0.0079	0.0155	0.609901	0.00141629145935377	26.0087888070851
ebi-a-GCST90017097	rs3935584	C	T	0.496	-0.0524466	0.0115749	7.19747e-06	-0.0057	0.0142	0.6883	0.00137523490511275	25.2537875801241
ebi-a-GCST90017097	rs4506934	C	T	0.1123	-0.0953383	0.0201367	2.42996e-06	-0.0448	0.0252	0.0751502	0.001812219416051	33.2928135346456
ebi-a-GCST90017097	rs6058181	C	T	0.1233	0.0836765	0.0166098	2.52773e-07	0.0402	0.0216	0.0628203	0.001513739318063	27.8010351346054
ebi-a-GCST90017097	rs62020470	A	G	0.2594	-0.0573633	0.0129462	7.50983e-06	0.0098	0.0158	0.5343	0.00126430521736493	23.2141788835173
ebi-a-GCST90017097	rs72647048	T	C	0.1163	-0.0772459	0.0170876	9.00285e-06	0.0225	0.022	0.3072	0.00122649403532068	22.5190671212159
ebi-a-GCST90017097	rs9928243	C	A	0.4254	-0.0544713	0.0117811	3.96634e-06	-0.0259	0.0145	0.0732605	0.00145053623867712	26.6385737614487
ebi-a-GCST90017110	rs10841473	G	C	0.2704	-0.0596572	0.0117537	4.46581e-07	-0.0111	0.0161	0.4921	0.0014042590782896	25.7875153301836
ebi-a-GCST90017110	rs11766971	C	T	0.495	-0.0476376	0.010646	9.39918e-06	-2e-04	0.0145	0.988	0.00113455699983331	20.8291381073835
ebi-a-GCST90017110	rs12528285	C	T	0.0944	0.0809469	0.0180784	5.68787e-06	0.0097	0.0246	0.693	0.00112031163541123	20.5673165742385
ebi-a-GCST90017110	rs13192624	T	C	0.2783	-0.0522862	0.0117742	9.32567e-06	0.0131	0.0164	0.4251	0.0010981813573366	20.1605897146161
ebi-a-GCST90017110	rs1397793	A	G	0.6143	0.0521387	0.0111587	3.73766e-06	0.0045	0.0154	0.7715	0.00128819184895308	23.6533321557852
ebi-a-GCST90017110	rs4429415	C	T	0.3569	0.0581908	0.0111343	2.05145e-07	0.0463	0.0154	0.00268102	0.00155440329758674	28.5490243687674
ebi-a-GCST90017110	rs55888705	A	G	0.3867	0.0534221	0.0109975	1.31241e-06	-0.0025	0.0149	0.8662	0.00135368945025941	24.8576066186955
ebi-a-GCST90017110	rs6496870	C	T	0.6451	-0.0510777	0.0113809	4.61743e-06	6e-04	0.0154	0.9668	0.00119460878150496	21.9329371145192
ebi-a-GCST90017110	rs6743026	T	C	0.174	0.0589446	0.0134622	9.88325e-06	-0.0218	0.0188	0.2442	0.000998728265158304	18.332988600373
ebi-a-GCST90017110	rs74037001	G	A	0.1113	-0.0819391	0.0165334	6.71243e-07	-0.0123	0.022	0.5757	0.00132819768539922	24.38888241202
ebi-a-GCST90017110	rs75211493	G	A	0.0716	0.0840786	0.0184739	9.27193e-06	0.0273	0.0278	0.3269	0.000939829543581531	17.2508069882563
ebi-a-GCST90017110	rs7570971	A	C	0.5099	0.086653	0.0113623	1.41351e-14	0.0343	0.0157	0.0286603	0.00375289934081299	69.0799180908953
ebi-a-GCST90017110	rs80124826	T	C	0.0626	-0.124191	0.0278566	8.75427e-06	-0.0232	0.0349	0.5062	0.00181012899993327	33.2543402464301
ebi-a-GCST90017110	rs857444	C	T	0.3608	0.0507315	0.0109885	3.80347e-06	0.0299	0.015	0.0459505	0.00118710380711321	21.7949825215694
